# Supplementary material for: Highly neurogenic glia from human and mouse myenteric ganglia generate functional neurons following culture and transplantation into the gut
Source: Cell Rep. Author manuscript; Available in PMC 2025 Jan 3. (PMC11697211; doi:10.1016/j.celrep.2024.114919)
Supplement: 2 [file NIHMS2038907-supplement-2.xlsx]

## Sheet: Figure 1
	Figure 1h							Figure 1k
									Tubb3	Phox2b	Chat	Nos	Ngfr	Pdgfra	Col1a1
		Duodenum	Jejunum	Ileum	Proximal Colon	Distal Colon		Number of mice	7	7	7	6	7	7	7
	Number of ganglia	24	24	24	24	24
								Mean	1.743	1.643	1.88	1.559	1.496	-2.71	-1.264
	Mean	67.85	69.78	76.46	143.1	91.5		Std. Deviation	0.7009	0.8194	1.513	0.9275	0.5553	1.364	0.6179
	Std. Deviation	20.59	22.95	21.35	41.85	23.35		Std. Error of Mean	0.2649	0.3097	0.5718	0.3786	0.2099	0.5156	0.2335
	Std. Error of Mean	4.203	4.686	4.358	8.543	4.767
								One sample t test
	Lower 95% CI of mean	59.16	60.09	67.45	125.4	81.64		t, df	t=6.578, df=6	t=5.304, df=6	t=3.288, df=6	t=4.117, df=5	t=7.130, df=6	t=5.257, df=6	t=5.414, df=6
	Upper 95% CI of mean	76.55	79.48	85.48	160.8	101.4		P value (two tailed)	0.0006	0.0018	0.0167	0.0092	0.0004	0.0019	0.0016
								P value summary	***	**	*	**	***	**	**
								Significant (alpha=0.05)?	Yes	Yes	Yes	Yes	Yes	Yes	Yes
								Theoretical mean	0	0	0	0	0	0	0

## Sheet: Figure 2
	Figure 2c					Figure 2d								Figure 2g
							Tubb3	Phox2b	Chat	Ngfr	Pdgfra				Plp1-GFP			BAF53b-tdT			Double negative
		IM-SCs	MyGa			Number of mice	7	6	7	7	6
	Number of mice	4	4												IM-SCs	MyGa		IM-SCs	MyGa		IM-SCs	MyGa
						Mean	2.108	2.752	1.978	1.72	-1.822			Number of mice	3	3		3	3		3	3
	Mean	2550	1000			Std. Deviation	1.249	0.4266	1.369	0.9853	1.414
	Std. Deviation	854.4	282.8			Std. Error of Mean	0.472	0.1741	0.5174	0.3724	0.5775			Mean	51.43	75.3		0.1933	4.12		48.07	21.6
	Std. Error of Mean	427.2	141.4											Std. Deviation	0.4163	1.825		0.02887	0.6846		0.4163	1.967
														Std. Error of Mean	0.2404	1.054		0.01667	0.3953		0.2404	1.136
						One sample t test
	Unpaired t test					t, df	t=4.467, df=6	t=15.80, df=5	t=3.823, df=6	t=4.620, df=6	t=3.155, df=5			Unpaired t test
	P value	0.0137				P value (two tailed)	0.0043	<0.0001	0.0087	0.0036	0.0252			P value	<0.0001			0.0006			<0.0001
	P value summary	*				P value summary	**	****	**	**	*			P value summary	****			***			****
	Significantly different (P < 0.05)?	Yes				Significant (alpha=0.05)?	Yes	Yes	Yes	Yes	Yes			Significantly different (P < 0.05)?	Yes			Yes			Yes
	One- or two-tailed P value?	Two-tailed				Theoretical mean	0	0	0	0	0			One- or two-tailed P value?	Two-tailed			Two-tailed			Two-tailed
	t, df	t=3.444, df=6												t, df	t=22.09, df=4			t=9.925, df=4			t=22.80, df=4

## Sheet: Figure 3
	Figure 3i								Figure 3j					Figure 3k					Figure 3l					Figure 3m					Figure 3n				Figure 3r				Figure 3s
		Neurons (%)			EGCs / progenitors (%)					EGC to Neuron Ratio					Calretinin					nNOS					GFAP					P75
		IM-SCs	MyGa		IM-SCs	MyGa				IM-SCs	MyGa				IM-SCs	MyGa				IM-SCs	MyGa				IM-SCs	MyGa				IM-SCs	MyGa			IM-ENSCs	MyGa-ENSCs			IM-ENSCs	MyGa-ENSCs
	Number of independent cultures	20	20		20	20			Number of independent cultures	19	20			Number of independent cultures	5	7			Number of independent cultures	6	7			Number of independent cultures	6	6			Number of independent cultures	6	6		Number of independent cultures	6	6		Number of independent cultures	6	6
	Mean	0.3472	4.121		15.71	34.48			Mean	58.94	10.81			Mean	64.02	43.32			Mean	55.18	50.55			Mean	41.53	29.43			Mean	43.79	84.58		Mean	103.8	5.744		Mean	3.219	15.8
	Std. Deviation	0.3139	2.297		8.696	8.414			Std. Deviation	31.56	6.49			Std. Deviation	21.4	14.75			Std. Deviation	24.29	19.21			Std. Deviation	10.26	8.68			Std. Deviation	11.36	16.64		Std. Deviation	126.9	1.906		Std. Deviation	3.591	4.244
	Std. Error of Mean	0.07018	0.5136		1.944	1.881			Std. Error of Mean	7.24	1.451			Std. Error of Mean	9.569	5.575			Std. Error of Mean	9.916	7.26			Std. Error of Mean	4.19	3.543			Std. Error of Mean	4.638	6.794		Std. Error of Mean	51.79	0.7781		Std. Error of Mean	1.466	1.733
	Unpaired t test								Unpaired t test					Unpaired t test					Unpaired t test					Unpaired t test					Unpaired t test				Mann Whitney test				Mann Whitney test
	P value	<0.0001			<0.0001				P value	<0.0001				P value	0.0738				P value	0.7083				P value	0.0521				P value	0.0006			P value	0.0022			P value	0.0022
	P value summary	****			****				P value summary	****				P value summary	ns				P value summary	ns				P value summary	ns				P value summary	***			Exact or approximate P value?	Exact			Exact or approximate P value?	Exact
	Significantly different (P < 0.05)?	Yes			Yes				Significantly different (P < 0.05)?	Yes				Significantly different (P < 0.05)?	No				Significantly different (P < 0.05)?	No				Significantly different (P < 0.05)?	No				Significantly different (P < 0.05)?	Yes			P value summary	**			P value summary	**
	One- or two-tailed P value?	Two-tailed			Two-tailed				One- or two-tailed P value?	Two-tailed				One- or two-tailed P value?	Two-tailed				One- or two-tailed P value?	Two-tailed				One- or two-tailed P value?	Two-tailed				One- or two-tailed P value?	Two-tailed			Significantly different (P < 0.05)?	Yes			Significantly different (P < 0.05)?	Yes
	t, df	t=7.280, df=38			t=6.938, df=38				t, df	t=6.677, df=37				t, df	t=1.997, df=10				t, df	t=0.3840, df=11				t, df	t=2.204, df=10				t, df	t=4.959, df=10			One- or two-tailed P value?	Two-tailed			One- or two-tailed P value?	Two-tailed
																																	Sum of ranks in column A,B	57 , 21			Sum of ranks in column A,B	21 , 57
																																	Mann-Whitney U	0			Mann-Whitney U	0

## Sheet: Figure 4
	Figure 4j
		IM-SCs	MyGa
	Number of independent cultures	3	3
	Mean	51.76	96.67
	Std. Deviation	15.74	5.774
	Std. Error of Mean	9.09	3.333

## Sheet: Figure 5
	Figure 5b												Figure 5e
		Control 1	Control 2	Control 3	Control 4	Control 5	HSCR 1	HSCR 2	HSCR 3	HSCR 4				PLP1		NGFR		PHOX2B		ELAVL4
	Number of ganglia	5	9	5	10	5	3	6	6	6				IM-SCs	MyGa	IM-SCs	MyGa	IM-SCs	MyGa	IM-SCs	MyGa
													Mean	0	-1.10579	0	-0.118383	0	0.840983	0	1.62278
	Minimum	384.5	187.7	316.7	198.3	251.2	290.5	242.7	216.2	172.5			SEM	0	0.261124	0	0.194632	0	0.327179	0	0.395459
	Maximum	564.7	614.6	607.8	355.8	449.5	410.1	433.7	432.2	442			Number of individuals	4	4	4	4	4	4	4	4
	Range	180.2	427	291.2	157.5	198.3	119.6	191	216	269.5
													Holm-Šídák's multiple comparisons test	Mean Diff.	Below threshold?	Summary	Adjusted P Value
	95% CI of median
	Actual confidence level	93.75%	96.09%	93.75%	97.85%	93.75%	75.00%	96.88%	96.88%	96.88%			IM-SCs - MyGa
	Lower confidence limit	384.5	225.8	316.7	219.2	251.2	290.5	242.7	216.2	172.5			PLP1	1.106	Yes	**	0.0039
	Upper confidence limit	564.7	411.7	607.8	343.3	449.5	410.1	433.7	432.2	442			NGFR	0.1184	No	ns	0.7003
													PHOX2B	-0.841	Yes	*	0.0213
	Mean	471.6	335.5	412.6	272.8	320.2	365.6	323.3	358.5	294.4			ELAVL4	-1.623	Yes	****	<0.0001
	Std. Deviation	65.71	136.8	116.7	56.02	80.11	65.42	81.37	83.83	115.8
	Std. Error of Mean	29.39	45.59	52.19	17.72	35.83	37.77	33.22	34.22	47.29
	Lower 95% CI of mean	390	230.4	267.7	232.8	220.7	203.1	237.9	270.5	172.8
	Upper 95% CI of mean	553.2	440.6	557.5	312.9	419.7	528.1	408.7	446.4	416

## Sheet: Figure 6
	Figure 6b
		Passage 1			Passage 2			Figure 6c										Figure 6d																								Figure 6e
		IM-SCs	MyGa		IM-SCs	MyGa			P0 IM-SCs	P0 MyGa		P1 IM-SCs	P1 MyGa		P2 IM-SCs	P2 MyGa		PHOX2B	passage 0	passage 1	passage 2			TUBB3	passage 0	passage 1	passage 2			PLP1	passage 0	passage 1	passage 2			NGFR	passage 0	passage 1	passage 2			PHOX2B	IM-SCs	MyGa	Picked MyGa		Holm-Šídák's multiple comparisons test	Mean Diff.	Summary
	Number of individuals	9	10		5	7		Number of individuals	12	12		9	10		4	6			MyGa	MyGa	MyGa				MyGa	MyGa	MyGa				MyGa	MyGa	MyGa				MyGa	MyGa	MyGa			Number of individuals	8	8	3		IM-SCs vs. MyGa	-2.066	*
																		Number of individuals	9	8	3			Number of individuals	9	8	3			Number of individuals	9	9	3			Number of individuals	9	9	3								IM-SCs vs. Picked MyGa	-8.083	****
	Mean	6.687	10.99		6.72	8.021		Mean	621895	319956		3114111	4462541		41887300	80416104																										Mean	0	2.066	8.083		MyGa vs. Picked MyGa	-6.017	****
	Std. Deviation	4.278	8.131		2.212	6.516		Std. Deviation	933227	184574		4317325	4091368		17924165	79640380		Mean	2.776	2.066	2.796			Mean	1.414	1.333	1.201			Mean	0.4314	0.9319	2.035			Mean	0.3728	1.097	2.828			Std. Deviation	0	1.97	2.352
	Std. Error of Mean	1.426	2.571		0.9891	2.463		Std. Error of Mean	269399	53282		1439108	1293804		8962082	32513049		Std. Deviation	1.933	1.97	2.219			Std. Deviation	0.9766	1.248	0.2136			Std. Deviation	1.049	2.003	0.9579			Std. Deviation	0.9428	1.862	2.071			Std. Error of Mean	0	0.6966	1.358
																		Std. Error of Mean	0.6442	0.6966	1.281			Std. Error of Mean	0.3255	0.4414	0.1233			Std. Error of Mean	0.3498	0.6678	0.553			Std. Error of Mean	0.3143	0.6206	1.196
	Paired t test							Paired t test																																		TUBB3					Holm-Šídák's multiple comparisons test	Mean Diff.	Summary
	P value	0.5111			0.8446			P value	0.8612			0.1145			0.5952			Holm-Šídák's multiple comparisons test	Predicted (LS) mean diff.	Below threshold?	Summary	Adjusted P Value		Holm-Šídák's multiple comparisons test	Predicted (LS) mean diff.	Below threshold?	Summary	Adjusted P Value		Holm-Šídák's multiple comparisons test	Predicted (LS) mean diff.	Below threshold?	Summary	Adjusted P Value		Holm-Šídák's multiple comparisons test	Predicted (LS) mean diff.	Below threshold?	Summary	Adjusted P Value		Number of individuals	8	8	3		IM-SCs vs. MyGa	-1.333	*
	P value summary	ns			ns			P value summary	ns			ns			ns																																IM-SCs vs. Picked MyGa	-3.486	***
	Significantly different (P < 0.05)?	No			No			Significantly different (P < 0.05)?	No			No			No			P0						P0						P0						P0						Mean	0	1.333	3.486		MyGa vs. Picked MyGa	-2.153	**
	One- or two-tailed P value?	Two-tailed			Two-tailed			One- or two-tailed P value?	Two-tailed			Two-tailed			Two-tailed			IM-SCs vs. MyGa	-2.776	Yes	***	0.0002		IM-SCs vs. MyGa	-1.414	Yes	***	0.0005		IM-SCs vs. MyGa	-0.4314	No	ns	0.434		IM-SCs vs. MyGa	-0.3728	No	ns	0.5019		Std. Deviation	0	1.248	1.234
	t, df	t=0.6922, df=7			t=0.2091, df=4			t, df	t=0.1794, df=10			t=1.846, df=6			t=0.5924, df=3																											Std. Error of Mean	0	0.4414	0.7123
	Number of pairs	8			5			Number of pairs	11			7			4			P1						P1						P1						P1
																		IM-SCs vs. MyGa	-2.066	Yes	**	0.0058		IM-SCs vs. MyGa	-1.333	Yes	**	0.0012		IM-SCs vs. MyGa	-0.9319	No	ns	0.0963		IM-SCs vs. MyGa	-1.097	No	ns	0.0537
	Unpaired t test							Unpaired t test																																		PLP1					Holm-Šídák's multiple comparisons test	Mean Diff.	Summary
	P value	0.1739			0.6803			P value	0.6643			0.0895			0.3777			P2						P2						P2						P2						Number of individuals	9	9	3		IM-SCs vs. MyGa	-0.9319	ns
	P value summary	ns			ns			P value summary	ns			ns			ns			IM-SCs vs. MyGa	-2.796	Yes	*	0.02		IM-SCs vs. MyGa	-1.201	No	ns	0.0587		IM-SCs vs. MyGa	-2.035	Yes	*	0.033		IM-SCs vs. MyGa	-2.828	Yes	**	0.0042							IM-SCs vs. Picked MyGa	-6.883	****
	Significantly different (P < 0.05)?	No			No			Significantly different (P < 0.05)?	No			No			No																											Mean	0	0.9319	6.883		MyGa vs. Picked MyGa	-5.951	****
	One- or two-tailed P value?	Two-tailed			Two-tailed			One- or two-tailed P value?	Two-tailed			Two-tailed			Two-tailed																											Std. Deviation	0	2.003	2.118
	t, df	t=1.419, df=17			t=0.4244, df=10			t, df	t=0.4402, df=21			t=1.808, df=16			t=0.9339, df=8																											Std. Error of Mean	0	0.6678	1.223
																																										NGFR					Holm-Šídák's multiple comparisons test	Mean Diff.	Summary
																																										Number of individuals	9	9	3		IM-SCs vs. MyGa	-1.097	ns
																																															IM-SCs vs. Picked MyGa	-5.105	****
																																										Mean	0	1.097	5.105		MyGa vs. Picked MyGa	-4.008	***
																																										Std. Deviation	0	1.862	1.2
																																										Std. Error of Mean	0	0.6206	0.6926
[truncated: 6 more columns]

## Sheet: Figure 7
Figure 7i
		baseline	BLS
	Number of mice	3	3
	Mean	0.3548	0.8953
	Std. Deviation	0.221	0.4275
	Std. Error of Mean	0.1276	0.2468
	Paired t test
	P value	0.0472
	P value summary	*
	Significantly different (P < 0.05)?	Yes
	One- or two-tailed P value?	Two-tailed
	t, df	t=4.439, df=2
	Number of pairs	3
