# Supplementary material for: Highly neurogenic glia from human and mouse myenteric ganglia generate functional neurons following culture and transplantation into the gut
Source: Cell Rep. Author manuscript; Available in PMC 2025 Jan 3. (PMC11697211; doi:10.1016/j.celrep.2024.114919)
Supplement: 3 [file NIHMS2038907-supplement-3.xlsx]

## Sheet: Cell_type_markers
	p_val	avg_log2FC	pct.1	pct.2	p_val_adj	cluster	gene
CHI3L1	0	6.38391	0.347	0.026	0	Mesenchymal	CHI3L1
MMP3	0	6.18383	0.442	0.041	0	Mesenchymal	MMP3
AREG	0	6.17144	0.357	0.019	0	Mesenchymal	AREG
TCF21	0	5.67128	0.527	0.015	0	Mesenchymal	TCF21
TNFRSF11B	0	5.63628	0.659	0.032	0	Mesenchymal	TNFRSF11B
MMP1	0	5.60374	0.572	0.055	0	Mesenchymal	MMP1
CDCP1	0	5.54543	0.502	0.013	0	Mesenchymal	CDCP1
COLEC12	0	5.54095	0.328	0.009	0	Mesenchymal	COLEC12
PDGFRA	0	5.48813	0.668	0.027	0	Mesenchymal	PDGFRA
IGFBP2	0	5.4559	0.698	0.091	0	Mesenchymal	IGFBP2
TFPI2	0	5.41834	0.967	0.392	0	Mesenchymal	TFPI2
CCL11	0	5.35966	0.371	0.05	0	Mesenchymal	CCL11
CXCL8	0	5.31494	0.35	0.02	0	Mesenchymal	CXCL8
PID1	0	5.30858	0.581	0.039	0	Mesenchymal	PID1
SPON2	0	5.15376	0.726	0.068	0	Mesenchymal	SPON2
TM4SF1	0	5.11798	0.323	0.015	0	Mesenchymal	TM4SF1
MGST1	0	5.01982	0.831	0.059	0	Mesenchymal	MGST1
MIR31HG	0	4.97522	0.419	0.019	0	Mesenchymal	MIR31HG
LOX	0	4.95925	0.363	0.011	0	Mesenchymal	LOX
SVEP1	0	4.89124	0.407	0.022	0	Mesenchymal	SVEP1
STC1	0	4.86308	0.79	0.068	0	Mesenchymal	STC1
SOBP	0	4.85934	0.376	0.012	0	Mesenchymal	SOBP
PLAU	0	4.8575	0.63	0.044	0	Mesenchymal	PLAU
AC003092.1	0	4.8561	0.328	0.013	0	Mesenchymal	AC003092.1
G0S2	0	4.84135	0.35	0.03	0	Mesenchymal	G0S2
CHRM3	0	4.8278	0.342	0.019	0	Mesenchymal	CHRM3
HMGA2	0	4.81847	0.744	0.067	0	Mesenchymal	HMGA2
RASGRF2	0	4.81404	0.375	0.015	0	Mesenchymal	RASGRF2
CLMP	0	4.80343	0.745	0.051	0	Mesenchymal	CLMP
STEAP1	0	4.78676	0.321	0.01	0	Mesenchymal	STEAP1
GREM1	0	4.78544	0.54	0.032	0	Mesenchymal	GREM1
PTGS2	0	4.72913	0.486	0.047	0	Mesenchymal	PTGS2
PDE10A	0	4.71405	0.48	0.03	0	Mesenchymal	PDE10A
TMEM158	0	4.70386	0.886	0.121	0	Mesenchymal	TMEM158
COL3A1	0	4.69195	0.813	0.064	0	Mesenchymal	COL3A1
TAGLN	0	4.691	0.415	0.036	0	Mesenchymal	TAGLN
CTHRC1	0	4.67605	0.36	0.016	0	Mesenchymal	CTHRC1
NBL1	0	4.66282	0.427	0.022	0	Mesenchymal	NBL1
COL6A3	0	4.65707	0.688	0.062	0	Mesenchymal	COL6A3
EGFR	0	4.63559	0.351	0.011	0	Mesenchymal	EGFR
FGF7	0	4.6226	0.875	0.11	0	Mesenchymal	FGF7
CEMIP	0	4.62084	0.586	0.144	0	Mesenchymal	CEMIP
MRC2	0	4.58804	0.52	0.029	0	Mesenchymal	MRC2
CCDC68	0	4.5595	0.378	0.02	0	Mesenchymal	CCDC68
NPAS2	0	4.54702	0.415	0.018	0	Mesenchymal	NPAS2
NEXN	0	4.4482	0.531	0.033	0	Mesenchymal	NEXN
ITGB5	0	4.44228	0.472	0.024	0	Mesenchymal	ITGB5
LUM	0	4.35582	0.349	0.031	0	Mesenchymal	LUM
MCTP2	0	4.35568	0.445	0.021	0	Mesenchymal	MCTP2
FST	0	4.35445	0.484	0.056	0	Mesenchymal	FST
TPBG	0	4.29845	0.631	0.062	0	Mesenchymal	TPBG
TRPA1	0	4.28038	0.525	0.06	0	Mesenchymal	TRPA1
SEMA3A	0	4.25412	0.485	0.029	0	Mesenchymal	SEMA3A
ADAMTS12	0	4.16955	0.405	0.021	0	Mesenchymal	ADAMTS12
GLRX	0	4.13508	0.707	0.074	0	Mesenchymal	GLRX
PRRX1	0	4.08759	0.357	0.023	0	Mesenchymal	PRRX1
CYGB	0	4.08321	0.387	0.023	0	Mesenchymal	CYGB
SLC4A4	0	4.08265	0.356	0.03	0	Mesenchymal	SLC4A4
IL4R	0	4.06054	0.331	0.022	0	Mesenchymal	IL4R
PLAT	0	4.03916	0.85	0.435	0	Mesenchymal	PLAT
INHBA	0	4.03437	0.459	0.038	0	Mesenchymal	INHBA
ARHGAP22	0	4.03355	0.427	0.033	0	Mesenchymal	ARHGAP22
RAMP1	0	4.01761	0.8	0.233	0	Mesenchymal	RAMP1
IL11	0	3.96609	0.575	0.121	0	Mesenchymal	IL11
IL1R1	0	3.94369	0.377	0.028	0	Mesenchymal	IL1R1
TPM2	0	3.90882	0.977	0.305	0	Mesenchymal	TPM2
ACSL4	0	3.85721	0.818	0.251	0	Mesenchymal	ACSL4
CCL2	0	3.84975	0.511	0.083	0	Mesenchymal	CCL2
FN1	0	3.83763	0.928	0.376	0	Mesenchymal	FN1
TGM2	0	3.80505	0.366	0.044	0	Mesenchymal	TGM2
NRG1	0	3.80407	0.525	0.101	0	Mesenchymal	NRG1
SLIT2	0	3.71793	0.458	0.081	0	Mesenchymal	SLIT2
GAS6	0	3.71422	0.515	0.057	0	Mesenchymal	GAS6
NT5E	0	3.69206	0.735	0.095	0	Mesenchymal	NT5E
MAP3K5	0	3.68563	0.467	0.047	0	Mesenchymal	MAP3K5
HGF	0	3.68457	0.503	0.055	0	Mesenchymal	HGF
ABHD17C	0	3.67358	0.388	0.046	0	Mesenchymal	ABHD17C
VEGFC	0	3.57271	0.527	0.066	0	Mesenchymal	VEGFC
BASP1	0	3.55736	0.553	0.062	0	Mesenchymal	BASP1
FKBP11	0	3.52479	0.508	0.061	0	Mesenchymal	FKBP11
TFPI	0	3.52003	0.707	0.082	0	Mesenchymal	TFPI
TIMP1	0	3.43826	0.997	0.925	0	Mesenchymal	TIMP1
MEIS2	0	3.38238	0.486	0.055	0	Mesenchymal	MEIS2
SMIM3	0	3.37462	0.365	0.031	0	Mesenchymal	SMIM3
C11orf96	0	3.37169	0.46	0.092	0	Mesenchymal	C11orf96
GYPC	0	3.26227	0.656	0.087	0	Mesenchymal	GYPC
CDH11	0	3.14882	0.471	0.061	0	Mesenchymal	CDH11
BICC1	0	3.10501	0.632	0.127	0	Mesenchymal	BICC1
DAB2	0	3.09836	0.398	0.052	0	Mesenchymal	DAB2
NNMT	0	3.08695	0.728	0.086	0	Mesenchymal	NNMT
GNAI1	0	3.06884	0.397	0.054	0	Mesenchymal	GNAI1
VEGFA	0	2.99039	0.465	0.097	0	Mesenchymal	VEGFA
SMAD3	0	2.97822	0.41	0.065	0	Mesenchymal	SMAD3
IGFBP4	0	2.9516	0.74	0.249	0	Mesenchymal	IGFBP4
EXT1	0	2.94022	0.797	0.279	0	Mesenchymal	EXT1
DLC1	0	2.93185	0.571	0.094	0	Mesenchymal	DLC1
PHLDA2	0	2.92926	0.8	0.164	0	Mesenchymal	PHLDA2
QSOX1	0	2.92089	0.645	0.178	0	Mesenchymal	QSOX1
CLEC11A	0	2.90499	0.485	0.106	0	Mesenchymal	CLEC11A
GK	0	2.90466	0.478	0.085	0	Mesenchymal	GK
SFRP1	0	2.89676	0.555	0.178	0	Mesenchymal	SFRP1
RBPMS	0	2.79038	0.616	0.128	0	Mesenchymal	RBPMS
GNG11	0	2.76666	0.949	0.534	0	Mesenchymal	GNG11
MGLL	0	2.731	0.523	0.11	0	Mesenchymal	MGLL
MT2A	0	2.72521	0.949	0.738	0	Mesenchymal	MT2A
SERPINE1	0	2.72149	0.494	0.103	0	Mesenchymal	SERPINE1
ABCC4	0	2.71696	0.534	0.155	0	Mesenchymal	ABCC4
FBN1	0	2.70183	0.5	0.102	0	Mesenchymal	FBN1
LMO7	0	2.68421	0.441	0.088	0	Mesenchymal	LMO7
FARP1	0	2.68373	0.516	0.094	0	Mesenchymal	FARP1
COX7A1	0	2.66745	0.398	0.063	0	Mesenchymal	COX7A1
CEBPD	0	2.66465	0.559	0.11	0	Mesenchymal	CEBPD
GPC6	0	2.66317	0.404	0.064	0	Mesenchymal	GPC6
CEBPB	0	2.6583	0.591	0.142	0	Mesenchymal	CEBPB
PLOD2	0	2.56815	0.481	0.098	0	Mesenchymal	PLOD2
C12orf75	0	2.56071	0.577	0.128	0	Mesenchymal	C12orf75
RARRES2	0	2.51691	0.616	0.324	0	Mesenchymal	RARRES2
NRP1	0	2.48766	0.57	0.14	0	Mesenchymal	NRP1
CAV1	0	2.46892	0.63	0.252	0	Mesenchymal	CAV1
COL6A2	0	2.45357	0.835	0.445	0	Mesenchymal	COL6A2
PRR16	0	2.44486	0.711	0.2	0	Mesenchymal	PRR16
BMERB1	0	2.41311	0.693	0.254	0	Mesenchymal	BMERB1
COL1A1	0	2.34556	0.724	0.255	0	Mesenchymal	COL1A1
PALM2-AKAP2	0	2.3334	0.657	0.158	0	Mesenchymal	PALM2-AKAP2
OSMR	0	2.33214	0.443	0.096	0	Mesenchymal	OSMR
THY1	0	2.33168	0.505	0.155	0	Mesenchymal	THY1
NAMPT	0	2.29575	0.594	0.21	0	Mesenchymal	NAMPT
HIF1A	0	2.28573	0.799	0.357	0	Mesenchymal	HIF1A
MSRB3	0	2.22314	0.51	0.136	0	Mesenchymal	MSRB3
TSPAN4	0	2.21323	0.469	0.117	0	Mesenchymal	TSPAN4
IER3	0	2.1875	0.758	0.315	0	Mesenchymal	IER3
SGIP1	0	2.04019	0.619	0.249	0	Mesenchymal	SGIP1
BTG1	0	2.02256	0.86	0.58	0	Mesenchymal	BTG1
CKAP4	0	2.00287	0.52	0.164	0	Mesenchymal	CKAP4
TRIOBP	0	1.99869	0.552	0.159	0	Mesenchymal	TRIOBP
SEPTIN11	0	1.97677	0.71	0.289	0	Mesenchymal	SEPTIN11
EVA1B	0	1.97327	0.645	0.231	0	Mesenchymal	EVA1B
RAI14	0	1.9595	0.518	0.169	0	Mesenchymal	RAI14
IKBIP	0	1.8973	0.608	0.2	0	Mesenchymal	IKBIP
HMGA1	0	1.81493	0.706	0.313	0	Mesenchymal	HMGA1
NQO1	0	1.80743	0.807	0.454	0	Mesenchymal	NQO1
PHLDA1	0	1.731	0.683	0.293	0	Mesenchymal	PHLDA1
SNX9	0	1.70024	0.651	0.306	0	Mesenchymal	SNX9
FKBP1A	0	1.67259	0.688	0.339	0	Mesenchymal	FKBP1A
KDELR2	0	1.66003	0.789	0.388	0	Mesenchymal	KDELR2
NTM	0	1.65503	0.556	0.179	0	Mesenchymal	NTM
TMSB4X	0	1.63205	0.995	0.974	0	Mesenchymal	TMSB4X
COL6A1	0	1.52023	0.873	0.702	0	Mesenchymal	COL6A1
GSTO1	0	1.51714	0.87	0.521	0	Mesenchymal	GSTO1
CAPZB	0	1.51606	0.723	0.357	0	Mesenchymal	CAPZB
TPI1	0	1.49655	0.862	0.551	0	Mesenchymal	TPI1
GAPDH	0	1.4453	0.995	0.941	0	Mesenchymal	GAPDH
DSTN	0	1.43426	0.936	0.65	0	Mesenchymal	DSTN
UBB	0	1.41132	0.889	0.538	0	Mesenchymal	UBB
MYDGF	0	1.40851	0.851	0.519	0	Mesenchymal	MYDGF
CCND1	0	1.38509	0.858	0.468	0	Mesenchymal	CCND1
REXO2	0	1.3678	0.675	0.329	0	Mesenchymal	REXO2
EIF4A1	0	1.36755	0.897	0.63	0	Mesenchymal	EIF4A1
ACTN1	0	1.31557	0.649	0.283	0	Mesenchymal	ACTN1
DRAP1	0	1.30521	0.775	0.488	0	Mesenchymal	DRAP1
P4HB	0	1.2982	0.757	0.415	0	Mesenchymal	P4HB
LGALS1	0	1.27276	0.995	0.951	0	Mesenchymal	LGALS1
FDPS	0	1.26708	0.768	0.44	0	Mesenchymal	FDPS
SUB1	0	1.2615	0.773	0.442	0	Mesenchymal	SUB1
MPG	0	1.25809	0.739	0.417	0	Mesenchymal	MPG
LDHB	0	1.23386	0.855	0.566	0	Mesenchymal	LDHB
SSR3	0	1.18681	0.777	0.491	0	Mesenchymal	SSR3
EEF1B2	0	1.16067	0.938	0.744	0	Mesenchymal	EEF1B2
LDHA	0	1.14768	0.833	0.558	0	Mesenchymal	LDHA
CCDC85B	0	1.13234	0.782	0.5	0	Mesenchymal	CCDC85B
ARPC2	0	1.0828	0.889	0.685	0	Mesenchymal	ARPC2
EID1	0	1.067	0.846	0.541	0	Mesenchymal	EID1
SH3BGRL3	0	1.02715	0.911	0.751	0	Mesenchymal	SH3BGRL3
TXN	0	0.97667	0.916	0.787	0	Mesenchymal	TXN
PDIA6	0	0.976047	0.886	0.704	0	Mesenchymal	PDIA6
NME2	0	0.893737	0.966	0.901	0	Mesenchymal	NME2
PPIB	0	0.868215	0.944	0.827	0	Mesenchymal	PPIB
EEF1G	0	0.852002	0.93	0.782	0	Mesenchymal	EEF1G
TPT1	0	0.795908	0.999	0.992	0	Mesenchymal	TPT1
MIF	0	0.79153	0.936	0.855	0	Mesenchymal	MIF
NDUFV2	3.27732e-307	1.11553	0.793	0.53	1.19429e-302	Mesenchymal	NDUFV2
CTSL	3.67931e-306	1.6142	0.65	0.338	1.34078e-301	Mesenchymal	CTSL
ZFP36L1	7.93259e-306	1.47261	0.66	0.336	2.89071e-301	Mesenchymal	ZFP36L1
MEIS1	1.07715e-305	2.54083	0.435	0.104	3.92523e-301	Mesenchymal	MEIS1
AP2S1	8.66948e-304	0.973492	0.821	0.587	3.15925e-299	Mesenchymal	AP2S1
CRIM1	1.311e-303	2.80875	0.407	0.079	4.77743e-299	Mesenchymal	CRIM1
SYNJ2	2.33406e-303	2.81814	0.371	0.048	8.50554e-299	Mesenchymal	SYNJ2
THBS1	5.67004e-303	2.09084	0.492	0.144	2.06622e-298	Mesenchymal	THBS1
NPM1	6.26779e-303	0.788599	0.943	0.837	2.28404e-298	Mesenchymal	NPM1
RAB3B	1.21682e-300	3.27518	0.337	0.027	4.4342e-296	Mesenchymal	RAB3B
MACF1	2.25135e-300	1.23669	0.727	0.438	8.20415e-296	Mesenchymal	MACF1
IL13RA2	2.04237e-299	3.7468	0.334	0.028	7.4426e-295	Mesenchymal	IL13RA2
PDXK	1.56664e-298	1.75928	0.5	0.148	5.70898e-294	Mesenchymal	PDXK
DCN	1.0523e-297	3.77814	0.351	0.043	3.83467e-293	Mesenchymal	DCN
LMAN1	5.01266e-296	1.08499	0.785	0.524	1.82666e-291	Mesenchymal	LMAN1
NUCB2	2.44912e-294	1.25319	0.693	0.372	8.92485e-290	Mesenchymal	NUCB2
MYO1B	5.89274e-293	2.24802	0.448	0.115	2.14737e-288	Mesenchymal	MYO1B
FRMPD4	1.0292e-292	3.95189	0.327	0.027	3.7505e-288	Mesenchymal	FRMPD4
IL24	2.56824e-291	5.67514	0.298	0.01	9.35892e-287	Mesenchymal	IL24
MICAL2	1.32642e-288	4.08445	0.309	0.017	4.83362e-284	Mesenchymal	MICAL2
GDF15	2.85029e-285	5.54049	0.302	0.016	1.03867e-280	Mesenchymal	GDF15
BNC2	3.8684e-285	1.42287	0.667	0.353	1.40968e-280	Mesenchymal	BNC2
OAZ1	5.07646e-284	0.643386	0.956	0.881	1.84991e-279	Mesenchymal	OAZ1
CLEC2B	6.83905e-281	4.24161	0.31	0.022	2.49222e-276	Mesenchymal	CLEC2B
COL1A2	1.70985e-278	1.07958	0.887	0.712	6.23088e-274	Mesenchymal	COL1A2
FENDRR	9.32569e-278	4.05321	0.298	0.014	3.39838e-273	Mesenchymal	FENDRR
ARID5B	1.35175e-277	1.27638	0.7	0.401	4.9259e-273	Mesenchymal	ARID5B
EREG	2.95363e-276	5.64407	0.282	0.007	1.07633e-271	Mesenchymal	EREG
C1S	1.14366e-274	2.19311	0.398	0.08	4.16762e-270	Mesenchymal	C1S
CITED2	4.80883e-274	2.26216	0.43	0.113	1.75238e-269	Mesenchymal	CITED2
SLC8A1	4.84e-274	4.31435	0.294	0.015	1.76375e-269	Mesenchymal	SLC8A1
SLC20A1	8.2454e-274	1.89397	0.48	0.157	3.00471e-269	Mesenchymal	SLC20A1
IGFBP6	8.07945e-273	4.26868	0.301	0.021	2.94423e-268	Mesenchymal	IGFBP6
LOXL2	2.41903e-272	2.46328	0.397	0.089	8.8152e-268	Mesenchymal	LOXL2
RCN1	2.69297e-272	1.22643	0.67	0.362	9.81345e-268	Mesenchymal	RCN1
TARID	4.59947e-271	5.0658	0.279	0.007	1.67609e-266	Mesenchymal	TARID
IL7R	7.17304e-271	4.93085	0.283	0.01	2.61393e-266	Mesenchymal	IL7R
RCN3	8.8889e-269	2.58204	0.356	0.056	3.2392e-264	Mesenchymal	RCN3
CD82	4.16985e-268	2.62307	0.386	0.087	1.51954e-263	Mesenchymal	CD82
FXYD5	4.65523e-268	1.38659	0.599	0.274	1.69641e-263	Mesenchymal	FXYD5
RRBP1	6.67755e-268	1.2152	0.703	0.425	2.43337e-263	Mesenchymal	RRBP1
HMGA2-AS1	2.03597e-267	4.10133	0.295	0.019	7.41927e-263	Mesenchymal	HMGA2-AS1
GLIPR1	2.78631e-267	3.031	0.329	0.039	1.01536e-262	Mesenchymal	GLIPR1
POSTN	5.20704e-266	4.89841	0.283	0.012	1.8975e-261	Mesenchymal	POSTN
SLC25A3	2.93391e-265	0.912659	0.849	0.629	1.06915e-260	Mesenchymal	SLC25A3
BST2	2.36012e-264	3.84579	0.302	0.024	8.60052e-260	Mesenchymal	BST2
OXR1	5.66994e-263	1.84072	0.621	0.345	2.06618e-258	Mesenchymal	OXR1
ATP2B1	2.13884e-258	1.2035	0.701	0.409	7.79416e-254	Mesenchymal	ATP2B1
NID2	1.43295e-257	3.56072	0.302	0.028	5.22183e-253	Mesenchymal	NID2
FGFR1	3.03554e-257	1.74818	0.513	0.208	1.10618e-252	Mesenchymal	FGFR1
NR2F1	2.76739e-256	2.15286	0.402	0.097	1.00846e-251	Mesenchymal	NR2F1
CLDN11	2.86406e-256	4.19551	0.288	0.021	1.04369e-251	Mesenchymal	CLDN11
SNHG29	4.65417e-256	0.843418	0.852	0.651	1.69603e-251	Mesenchymal	SNHG29
WNT5A	3.08695e-255	3.68794	0.304	0.032	1.12492e-250	Mesenchymal	WNT5A
LIF	4.69538e-255	4.6493	0.271	0.01	1.71104e-250	Mesenchymal	LIF
QPRT	4.75269e-252	2.29794	0.362	0.069	1.73193e-247	Mesenchymal	QPRT
EMILIN1	8.42909e-251	1.75991	0.453	0.143	3.07164e-246	Mesenchymal	EMILIN1
PVT1	1.32556e-248	2.87961	0.318	0.041	4.83046e-244	Mesenchymal	PVT1
OSTC	8.13959e-248	1.13629	0.696	0.394	2.96615e-243	Mesenchymal	OSTC
CALM2	1.72029e-247	0.858568	0.905	0.76	6.26893e-243	Mesenchymal	CALM2
DDAH1	2.61098e-246	2.27837	0.381	0.089	9.51467e-242	Mesenchymal	DDAH1
GJA1	2.74494e-244	2.40069	0.364	0.076	1.00028e-239	Mesenchymal	GJA1
SNED1	8.62883e-244	2.6324	0.382	0.097	3.14443e-239	Mesenchymal	SNED1
CACNA1C	1.08723e-241	4.06285	0.279	0.022	3.96198e-237	Mesenchymal	CACNA1C
CXCL1	5.1594e-241	5.90192	0.256	0.009	1.88014e-236	Mesenchymal	CXCL1
EDNRA	9.79419e-241	2.58973	0.34	0.062	3.5691e-236	Mesenchymal	EDNRA
ARHGAP18	1.10191e-238	2.12647	0.366	0.078	4.01547e-234	Mesenchymal	ARHGAP18
KLHL5	1.84765e-237	1.96906	0.45	0.157	6.733e-233	Mesenchymal	KLHL5
PHACTR2	6.9427e-237	1.58663	0.543	0.253	2.52999e-232	Mesenchymal	PHACTR2
RTN4	2.45619e-236	0.864404	0.845	0.683	8.95062e-232	Mesenchymal	RTN4
SOD2	3.96689e-235	1.27681	0.624	0.335	1.44557e-230	Mesenchymal	SOD2
RIPOR3	7.59872e-235	3.60221	0.277	0.024	2.76905e-230	Mesenchymal	RIPOR3
SMURF2	1.21757e-234	2.04171	0.451	0.162	4.43695e-230	Mesenchymal	SMURF2
RGS10	1.89839e-234	1.79865	0.435	0.139	6.91793e-230	Mesenchymal	RGS10
SLC16A3	3.07858e-233	3.16726	0.294	0.036	1.12186e-228	Mesenchymal	SLC16A3
SERPINH1	4.88945e-233	1.68391	0.467	0.169	1.78176e-228	Mesenchymal	SERPINH1
WIPI1	6.80225e-233	1.78607	0.424	0.13	2.47881e-228	Mesenchymal	WIPI1
TSC22D1	9.87467e-233	1.37228	0.623	0.341	3.59843e-228	Mesenchymal	TSC22D1
CACNB2	2.46234e-232	3.42213	0.311	0.051	8.97302e-228	Mesenchymal	CACNB2
UBE2S	9.88209e-232	1.22543	0.609	0.308	3.60113e-227	Mesenchymal	UBE2S
PRDX6	5.13317e-231	0.974755	0.764	0.506	1.87058e-226	Mesenchymal	PRDX6
TWIST2	1.00186e-230	2.43577	0.355	0.08	3.65088e-226	Mesenchymal	TWIST2
STAMBPL1	2.22789e-230	2.68791	0.336	0.069	8.11867e-226	Mesenchymal	STAMBPL1
RAB13	1.5745e-229	0.796894	0.857	0.673	5.73764e-225	Mesenchymal	RAB13
FOXF1	2.29071e-229	4.24041	0.248	0.008	8.34759e-225	Mesenchymal	FOXF1
TMTC1	2.33232e-228	2.45043	0.367	0.093	8.49921e-224	Mesenchymal	TMTC1
EIF5A	3.96468e-228	1.19609	0.659	0.378	1.44477e-223	Mesenchymal	EIF5A
ID3	1.69859e-226	1.46269	0.569	0.279	6.18982e-222	Mesenchymal	ID3
MAP3K20	2.48126e-226	1.65757	0.464	0.172	9.04196e-222	Mesenchymal	MAP3K20
CITED4	1.02922e-225	3.10016	0.286	0.034	3.7506e-221	Mesenchymal	CITED4
SERINC2	3.06752e-225	3.79854	0.263	0.02	1.11784e-220	Mesenchymal	SERINC2
PRKAR2B	3.40569e-225	2.10232	0.374	0.096	1.24107e-220	Mesenchymal	PRKAR2B
ABCC3	1.41861e-224	4.36687	0.246	0.01	5.16954e-220	Mesenchymal	ABCC3
CTSC	4.90219e-222	1.62682	0.484	0.188	1.78641e-217	Mesenchymal	CTSC
FAM227B	1.01274e-221	2.23613	0.408	0.137	3.69052e-217	Mesenchymal	FAM227B
JPT1	1.04203e-221	1.814	0.424	0.137	3.79726e-217	Mesenchymal	JPT1
PBX1	2.46383e-221	1.94654	0.475	0.198	8.97845e-217	Mesenchymal	PBX1
FGF2	3.16197e-221	2.11684	0.475	0.2	1.15225e-216	Mesenchymal	FGF2
MANF	3.59246e-221	1.09646	0.656	0.365	1.30913e-216	Mesenchymal	MANF
PRDX2	8.11875e-221	0.968802	0.742	0.486	2.95855e-216	Mesenchymal	PRDX2
SLC7A11	1.90205e-220	2.70863	0.308	0.052	6.93124e-216	Mesenchymal	SLC7A11
HEBP2	2.87083e-220	1.16278	0.613	0.321	1.04616e-215	Mesenchymal	HEBP2
FDFT1	2.45655e-219	1.31954	0.545	0.248	8.95192e-215	Mesenchymal	FDFT1
TNFRSF12A	9.73238e-218	0.773359	0.752	0.43	3.54658e-213	Mesenchymal	TNFRSF12A
CCDC80	4.15356e-217	2.42398	0.342	0.078	1.5136e-212	Mesenchymal	CCDC80
CARD16	5.55327e-217	4.22747	0.243	0.012	2.02367e-212	Mesenchymal	CARD16
PTGS1	8.11294e-217	5.33361	0.229	0.004	2.95644e-212	Mesenchymal	PTGS1
ENO1	2.33092e-216	0.892222	0.838	0.675	8.4941e-212	Mesenchymal	ENO1
DTWD1	1.24385e-215	1.24813	0.569	0.276	4.53273e-211	Mesenchymal	DTWD1
PLIN3	4.80558e-215	1.61743	0.431	0.143	1.7512e-210	Mesenchymal	PLIN3
ZYX	1.44673e-214	1.8571	0.373	0.099	5.27202e-210	Mesenchymal	ZYX
RAB27A	3.43857e-214	2.40514	0.318	0.061	1.25305e-209	Mesenchymal	RAB27A
ACTB	2.54099e-212	0.58461	0.98	0.956	9.25962e-208	Mesenchymal	ACTB
CDH13	2.87777e-211	2.24811	0.352	0.091	1.04869e-206	Mesenchymal	CDH13
RFX8	4.83439e-211	4.88921	0.229	0.007	1.7617e-206	Mesenchymal	RFX8
TPM4	1.66655e-210	0.609709	0.908	0.788	6.07309e-206	Mesenchymal	TPM4
PSMA7	3.2212e-210	0.667314	0.896	0.765	1.17384e-205	Mesenchymal	PSMA7
PALLD	4.35928e-210	1.27495	0.563	0.279	1.58856e-205	Mesenchymal	PALLD
ASPH	8.65463e-209	0.787809	0.818	0.622	3.15383e-204	Mesenchymal	ASPH
EDNRB	1.88161e-208	1.62272	0.514	0.251	6.85679e-204	Mesenchymal	EDNRB
KDELR3	2.11607e-208	1.44246	0.477	0.189	7.71118e-204	Mesenchymal	KDELR3
ARHGAP6	2.23e-208	2.24793	0.357	0.097	8.12634e-204	Mesenchymal	ARHGAP6
PDLIM2	3.36367e-208	1.17097	0.561	0.263	1.22576e-203	Mesenchymal	PDLIM2
LAMB1	1.55567e-207	1.33342	0.471	0.175	5.66901e-203	Mesenchymal	LAMB1
GREM2	2.14164e-207	4.80459	0.229	0.009	7.80435e-203	Mesenchymal	GREM2
TSHZ2	7.97058e-207	2.96968	0.291	0.05	2.90456e-202	Mesenchymal	TSHZ2
SPRY1	6.62451e-205	2.80198	0.284	0.045	2.41404e-200	Mesenchymal	SPRY1
VASN	4.26891e-204	4.1261	0.231	0.012	1.55563e-199	Mesenchymal	VASN
MPHOSPH6	8.5098e-204	1.93551	0.402	0.137	3.10106e-199	Mesenchymal	MPHOSPH6
SULF1	1.38937e-203	3.48206	0.254	0.025	5.06301e-199	Mesenchymal	SULF1
ARHGAP29	1.20719e-202	2.49707	0.324	0.076	4.39912e-198	Mesenchymal	ARHGAP29
RAN	2.9945e-202	1.02232	0.786	0.599	1.09123e-197	Mesenchymal	RAN
WLS	4.62706e-202	1.80028	0.65	0.452	1.68615e-197	Mesenchymal	WLS
PDLIM1	1.85678e-201	2.35594	0.332	0.081	6.7663e-197	Mesenchymal	PDLIM1
SCG5	2.78983e-201	3.32726	0.259	0.03	1.01664e-196	Mesenchymal	SCG5
CCN2	2.92824e-201	2.00683	0.358	0.102	1.06708e-196	Mesenchymal	CCN2
TNFSF15	3.63241e-201	5.86489	0.221	0.008	1.32369e-196	Mesenchymal	TNFSF15
YBX1	5.42465e-201	0.593926	0.944	0.863	1.9768e-196	Mesenchymal	YBX1
CTSB	6.42281e-201	1.21512	0.578	0.303	2.34054e-196	Mesenchymal	CTSB
UBE2E2	9.20097e-201	1.40909	0.469	0.188	3.35293e-196	Mesenchymal	UBE2E2
ETS2	3.20336e-200	2.72542	0.269	0.036	1.16733e-195	Mesenchymal	ETS2
PTPRG	3.52085e-200	1.51917	0.474	0.198	1.28303e-195	Mesenchymal	PTPRG
ARF4	5.55441e-200	0.915602	0.702	0.433	2.02408e-195	Mesenchymal	ARF4
RGS17	8.37278e-200	2.19202	0.317	0.067	3.05113e-195	Mesenchymal	RGS17
AL359636.2	4.53477e-199	4.76861	0.22	0.008	1.65251e-194	Mesenchymal	AL359636.2
SERPINF1	7.1023e-199	3.28553	0.248	0.025	2.58815e-194	Mesenchymal	SERPINF1
STEAP2	8.50947e-198	3.89019	0.24	0.022	3.10094e-193	Mesenchymal	STEAP2
NME1	3.58397e-197	1.27888	0.513	0.228	1.30603e-192	Mesenchymal	NME1
RND3	4.06397e-197	1.61015	0.454	0.178	1.48095e-192	Mesenchymal	RND3
MSC-AS1	1.13932e-195	1.27848	0.514	0.229	4.15181e-191	Mesenchymal	MSC-AS1
DCBLD1	1.20795e-195	2.53041	0.284	0.049	4.4019e-191	Mesenchymal	DCBLD1
SSR2	1.62672e-195	0.980536	0.691	0.432	5.92795e-191	Mesenchymal	SSR2
PPIA	3.82442e-195	0.707931	0.917	0.818	1.39366e-190	Mesenchymal	PPIA
MPZL1	1.33364e-194	1.55595	0.427	0.159	4.85991e-190	Mesenchymal	MPZL1
LRRN4CL	2.67638e-194	2.93328	0.257	0.032	9.75299e-190	Mesenchymal	LRRN4CL
SH3RF3	2.81188e-194	1.69298	0.408	0.145	1.02468e-189	Mesenchymal	SH3RF3
BMP2	3.48943e-194	5.0645	0.216	0.008	1.27158e-189	Mesenchymal	BMP2
PTPRK	4.5847e-194	1.27391	0.467	0.182	1.67071e-189	Mesenchymal	PTPRK
SEC24D	5.44133e-194	1.4038	0.455	0.181	1.98288e-189	Mesenchymal	SEC24D
PAQR5	1.0756e-193	4.46946	0.216	0.008	3.91961e-189	Mesenchymal	PAQR5
SRSF9	2.73088e-193	0.919595	0.713	0.459	9.95158e-189	Mesenchymal	SRSF9
MYO1D	3.08934e-193	2.72878	0.3	0.066	1.12579e-188	Mesenchymal	MYO1D
GCLM	3.56893e-193	1.51105	0.483	0.216	1.30055e-188	Mesenchymal	GCLM
EPAS1	4.05165e-192	2.67869	0.272	0.043	1.47646e-187	Mesenchymal	EPAS1
SELENOM	7.6915e-192	0.856767	0.74	0.504	2.80286e-187	Mesenchymal	SELENOM
EYA4	3.40603e-191	4.79397	0.21	0.006	1.24119e-186	Mesenchymal	EYA4
TENM4	2.14607e-190	2.80638	0.266	0.041	7.82049e-186	Mesenchymal	TENM4
ADGRL2	2.35364e-190	2.08067	0.359	0.112	8.57691e-186	Mesenchymal	ADGRL2
RHOBTB3	8.24835e-190	1.06056	0.579	0.297	3.00578e-185	Mesenchymal	RHOBTB3
COTL1	1.71459e-189	1.41008	0.474	0.208	6.24814e-185	Mesenchymal	COTL1
PRDX4	2.59426e-188	0.855372	0.699	0.439	9.45376e-184	Mesenchymal	PRDX4
ADAMTS6	1.24833e-187	3.5843	0.249	0.032	4.54906e-183	Mesenchymal	ADAMTS6
CXCL3	1.51953e-187	4.91632	0.215	0.011	5.53732e-183	Mesenchymal	CXCL3
TUSC3	2.69777e-186	1.11559	0.556	0.279	9.83095e-182	Mesenchymal	TUSC3
PECAM1	2.75679e-186	4.57412	0.208	0.008	1.0046e-181	Mesenchymal	PECAM1
ASAP1	4.0137e-186	0.978705	0.697	0.47	1.46263e-181	Mesenchymal	ASAP1
PDZRN3	5.97675e-186	2.00522	0.354	0.109	2.17799e-181	Mesenchymal	PDZRN3
LRRC17	5.43219e-185	4.35992	0.215	0.012	1.97954e-180	Mesenchymal	LRRC17
GNGT1	6.74273e-185	3.49532	0.23	0.021	2.45712e-180	Mesenchymal	GNGT1
RNF24	8.55739e-185	1.3752	0.494	0.235	3.1184e-180	Mesenchymal	RNF24
PCDH18	2.04547e-183	3.37941	0.228	0.02	7.45391e-179	Mesenchymal	PCDH18
PRKG1	2.94303e-183	0.911136	0.734	0.459	1.07247e-178	Mesenchymal	PRKG1
SLC1A5	1.44087e-182	2.53513	0.263	0.042	5.25067e-178	Mesenchymal	SLC1A5
SQOR	3.06263e-182	1.76624	0.374	0.124	1.11605e-177	Mesenchymal	SQOR
SHC1	6.34215e-182	2.00838	0.307	0.072	2.31114e-177	Mesenchymal	SHC1
GLI2	9.40131e-182	4.80735	0.203	0.007	3.42593e-177	Mesenchymal	GLI2
MDH2	2.14061e-181	1.10437	0.565	0.292	7.8006e-177	Mesenchymal	MDH2
GAS5	3.82654e-181	0.919341	0.723	0.503	1.39443e-176	Mesenchymal	GAS5
MCL1	5.49292e-181	1.42881	0.431	0.17	2.00168e-176	Mesenchymal	MCL1
PFN1	1.13309e-180	0.651494	0.901	0.79	4.1291e-176	Mesenchymal	PFN1
ATP5MC3	3.15904e-180	0.767235	0.779	0.565	1.15119e-175	Mesenchymal	ATP5MC3
SEC61G	5.2022e-180	0.848145	0.706	0.46	1.89573e-175	Mesenchymal	SEC61G
OLFML3	5.28955e-180	2.42001	0.271	0.049	1.92756e-175	Mesenchymal	OLFML3
FTH1	2.90452e-179	0.713611	1	1	1.05844e-174	Mesenchymal	FTH1
FKBP10	1.24636e-178	1.36621	0.428	0.167	4.54187e-174	Mesenchymal	FKBP10
CXCL5	2.15441e-178	4.16775	0.212	0.014	7.85089e-174	Mesenchymal	CXCL5
MRPS6	3.71798e-178	1.2315	0.546	0.288	1.35487e-173	Mesenchymal	MRPS6
SERP1	4.90044e-178	0.891326	0.673	0.413	1.78577e-173	Mesenchymal	SERP1
SLC25A6	2.27348e-177	0.756527	0.802	0.604	8.2848e-173	Mesenchymal	SLC25A6
GPX8	2.55204e-177	1.3187	0.442	0.176	9.29989e-173	Mesenchymal	GPX8
MYH9	4.2805e-177	1.21321	0.567	0.32	1.55986e-172	Mesenchymal	MYH9
NAA10	1.01055e-176	1.3473	0.446	0.184	3.68253e-172	Mesenchymal	NAA10
PXDN	4.27095e-175	1.14527	0.529	0.269	1.55638e-170	Mesenchymal	PXDN
BDKRB2	2.84783e-174	4.54946	0.2	0.009	1.03778e-169	Mesenchymal	BDKRB2
SH3KBP1	3.95709e-174	1.47677	0.44	0.19	1.442e-169	Mesenchymal	SH3KBP1
VCAM1	2.32215e-173	3.96017	0.215	0.019	8.46213e-169	Mesenchymal	VCAM1
SRGN	2.74302e-173	4.21094	0.213	0.018	9.99583e-169	Mesenchymal	SRGN
PRELID1	4.4377e-172	0.868199	0.723	0.497	1.61714e-167	Mesenchymal	PRELID1
PTP4A2	8.43e-172	0.950814	0.625	0.367	3.07198e-167	Mesenchymal	PTP4A2
CBLB	9.97793e-172	1.87311	0.389	0.153	3.63606e-167	Mesenchymal	CBLB
PLPP5	3.31417e-171	1.79189	0.34	0.104	1.20772e-166	Mesenchymal	PLPP5
POLR2L	3.39937e-171	0.767076	0.78	0.6	1.23876e-166	Mesenchymal	POLR2L
ANPEP	5.66979e-171	3.83591	0.205	0.014	2.06613e-166	Mesenchymal	ANPEP
HEBP1	2.39743e-170	1.79633	0.336	0.103	8.73649e-166	Mesenchymal	HEBP1
FAM102B	2.41556e-170	2.11435	0.306	0.08	8.80255e-166	Mesenchymal	FAM102B
PDIA3	1.44807e-169	0.627274	0.866	0.735	5.27692e-165	Mesenchymal	PDIA3
ACAT2	3.53421e-169	0.945195	0.588	0.318	1.2879e-164	Mesenchymal	ACAT2
GNG10	7.38561e-168	0.986561	0.592	0.331	2.69139e-163	Mesenchymal	GNG10
H2AFZ	1.04399e-167	0.972148	0.815	0.647	3.80439e-163	Mesenchymal	H2AFZ
RGS2	1.0504e-167	2.77875	0.265	0.056	3.82775e-163	Mesenchymal	RGS2
C1QBP	1.8272e-167	1.01332	0.607	0.357	6.65851e-163	Mesenchymal	C1QBP
CCN1	3.69909e-165	1.74632	0.379	0.142	1.34799e-160	Mesenchymal	CCN1
CCDC71L	8.0773e-165	1.71517	0.31	0.083	2.94345e-160	Mesenchymal	CCDC71L
MRPL17	1.06814e-164	1.23425	0.457	0.203	3.89243e-160	Mesenchymal	MRPL17
STK24	1.54077e-164	1.54726	0.391	0.151	5.61471e-160	Mesenchymal	STK24
RNF7	3.58795e-164	0.865122	0.675	0.431	1.30749e-159	Mesenchymal	RNF7
COPS6	5.23762e-164	1.07879	0.56	0.314	1.90864e-159	Mesenchymal	COPS6
FBN2	7.84447e-164	3.19226	0.202	0.016	2.8586e-159	Mesenchymal	FBN2
RAB34	9.48567e-164	0.979026	0.569	0.305	3.45667e-159	Mesenchymal	RAB34
PLPP3	1.10962e-163	2.51548	0.287	0.074	4.04357e-159	Mesenchymal	PLPP3
ROR2	1.40933e-163	3.57545	0.205	0.017	5.13575e-159	Mesenchymal	ROR2
MIR4435-2HG	3.92583e-163	1.34951	0.374	0.128	1.43061e-158	Mesenchymal	MIR4435-2HG
MLF2	1.37017e-162	1.0602	0.534	0.274	4.99303e-158	Mesenchymal	MLF2
RER1	2.002e-162	0.863857	0.645	0.391	7.29549e-158	Mesenchymal	RER1
MYL12A	2.21225e-162	0.701896	0.812	0.61	8.06168e-158	Mesenchymal	MYL12A
PDLIM7	3.90145e-162	1.49419	0.347	0.112	1.42173e-157	Mesenchymal	PDLIM7
GRK5	4.53455e-162	2.82222	0.28	0.071	1.65243e-157	Mesenchymal	GRK5
ECI2	6.65168e-162	1.1839	0.479	0.227	2.42394e-157	Mesenchymal	ECI2
NXN	1.25514e-161	2.2847	0.275	0.065	4.57384e-157	Mesenchymal	NXN
RBPJ	2.08928e-161	1.13428	0.576	0.343	7.61354e-157	Mesenchymal	RBPJ
BGN	5.03022e-161	3.70789	0.218	0.029	1.83306e-156	Mesenchymal	BGN
PMAIP1	8.52451e-161	3.12053	0.217	0.026	3.10642e-156	Mesenchymal	PMAIP1
HM13	1.261e-160	1.02729	0.565	0.311	4.59521e-156	Mesenchymal	HM13
PGK1	1.71288e-160	1.0143	0.586	0.335	6.24192e-156	Mesenchymal	PGK1
PDE1A	1.67228e-159	3.03027	0.216	0.026	6.09395e-155	Mesenchymal	PDE1A
CHSY3	2.28051e-159	2.06355	0.284	0.069	8.31042e-155	Mesenchymal	CHSY3
PSMB5	3.54605e-158	0.868824	0.693	0.462	1.29222e-153	Mesenchymal	PSMB5
TOP1	4.22423e-158	0.989898	0.609	0.374	1.53935e-153	Mesenchymal	TOP1
CCDC102B	7.34731e-158	1.34327	0.273	0.065	2.67743e-153	Mesenchymal	CCDC102B
MSMO1	1.53923e-157	0.7694	0.603	0.326	5.6091e-153	Mesenchymal	MSMO1
NME4	2.14167e-157	1.20567	0.483	0.238	7.80447e-153	Mesenchymal	NME4
EBPL	2.29888e-157	1.27071	0.413	0.168	8.37736e-153	Mesenchymal	EBPL
DDIT4	2.9832e-157	2.97309	0.215	0.027	1.08711e-152	Mesenchymal	DDIT4
EIF4EBP1	3.57772e-156	1.55224	0.356	0.126	1.30376e-151	Mesenchymal	EIF4EBP1
AKR1B1	3.75352e-156	1.30916	0.487	0.246	1.36782e-151	Mesenchymal	AKR1B1
CYTOR	1.11767e-155	1.24147	0.402	0.156	4.07291e-151	Mesenchymal	CYTOR
CDK14	1.8738e-155	1.0803	0.628	0.41	6.82831e-151	Mesenchymal	CDK14
PDE4D	1.09833e-153	1.35616	0.537	0.312	4.00242e-149	Mesenchymal	PDE4D
CLGN	1.05669e-152	2.28751	0.249	0.051	3.85067e-148	Mesenchymal	CLGN
PYCARD	1.29741e-152	1.65294	0.29	0.075	4.72789e-148	Mesenchymal	PYCARD
ELOVL6	9.73777e-152	1.3713	0.344	0.114	3.54854e-147	Mesenchymal	ELOVL6
LRRC59	2.08234e-151	1.2331	0.425	0.186	7.58825e-147	Mesenchymal	LRRC59
TAOK3	2.56733e-151	1.09947	0.532	0.3	9.35559e-147	Mesenchymal	TAOK3
GPR176	2.98418e-151	1.82911	0.286	0.076	1.08746e-146	Mesenchymal	GPR176
PCNX1	3.05987e-151	1.15088	0.547	0.314	1.11505e-146	Mesenchymal	PCNX1
SURF4	7.57852e-151	0.989819	0.503	0.243	2.76169e-146	Mesenchymal	SURF4
F3	8.34591e-151	2.95749	0.221	0.035	3.04133e-146	Mesenchymal	F3
PARK7	4.06405e-150	0.570428	0.861	0.726	1.48098e-145	Mesenchymal	PARK7
TSHZ3	5.87593e-150	1.75571	0.313	0.099	2.14125e-145	Mesenchymal	TSHZ3
TXNDC5	6.62769e-150	0.966294	0.521	0.267	2.4152e-145	Mesenchymal	TXNDC5
PARVA	3.39665e-148	1.061	0.508	0.265	1.23777e-143	Mesenchymal	PARVA
ADH5	4.92894e-148	1.02593	0.557	0.316	1.79615e-143	Mesenchymal	ADH5
FHL2	9.16529e-147	1.55062	0.314	0.094	3.33992e-142	Mesenchymal	FHL2
PTGR1	1.14601e-145	1.09218	0.498	0.254	4.17618e-141	Mesenchymal	PTGR1
CAPN2	5.45889e-145	0.93858	0.564	0.329	1.98927e-140	Mesenchymal	CAPN2
A2M	8.52742e-145	2.44161	0.276	0.081	3.10748e-140	Mesenchymal	A2M
MICOS10	1.46267e-144	0.768031	0.665	0.438	5.33011e-140	Mesenchymal	MICOS10
PDE7B	6.92063e-144	2.12306	0.309	0.107	2.52195e-139	Mesenchymal	PDE7B
TMED3	9.06506e-144	1.04977	0.471	0.232	3.3034e-139	Mesenchymal	TMED3
CCDC88A	2.30321e-143	1.24742	0.393	0.162	8.39312e-139	Mesenchymal	CCDC88A
MCFD2	2.92045e-143	1.00842	0.501	0.261	1.06424e-138	Mesenchymal	MCFD2
BZW1	9.32176e-143	0.715161	0.753	0.555	3.39694e-138	Mesenchymal	BZW1
RSPO3	2.47613e-142	3.08005	0.215	0.037	9.02326e-138	Mesenchymal	RSPO3
MAN1A1	2.89933e-142	1.16063	0.451	0.217	1.05655e-137	Mesenchymal	MAN1A1
PROCR	1.39417e-141	1.84683	0.285	0.083	5.0805e-137	Mesenchymal	PROCR
ODC1	3.06042e-141	1.8284	0.345	0.135	1.11525e-136	Mesenchymal	ODC1
CCT5	1.11383e-140	0.86452	0.647	0.432	4.05891e-136	Mesenchymal	CCT5
LHFPL6	1.92583e-140	1.40262	0.417	0.192	7.01791e-136	Mesenchymal	LHFPL6
C1orf122	3.96667e-140	0.809231	0.648	0.426	1.44549e-135	Mesenchymal	C1orf122
GEM	2.17014e-139	1.66771	0.303	0.095	7.9082e-135	Mesenchymal	GEM
FAM20C	1.55109e-138	1.26322	0.409	0.187	5.65232e-134	Mesenchymal	FAM20C
BID	1.88339e-138	2.61483	0.203	0.03	6.86327e-134	Mesenchymal	BID
SH2B3	2.72415e-138	1.78234	0.295	0.094	9.92708e-134	Mesenchymal	SH2B3
ISCU	1.26976e-137	1.0138	0.554	0.327	4.62713e-133	Mesenchymal	ISCU
SEC61B	2.48399e-137	0.576408	0.81	0.652	9.0519e-133	Mesenchymal	SEC61B
SRPX2	5.88201e-137	1.62567	0.277	0.078	2.14346e-132	Mesenchymal	SRPX2
LTBP1	9.73495e-137	0.899086	0.726	0.565	3.54751e-132	Mesenchymal	LTBP1
MYL9	1.11433e-136	0.70456	0.573	0.302	4.06074e-132	Mesenchymal	MYL9
LY6E	1.22247e-136	0.727493	0.598	0.349	4.45479e-132	Mesenchymal	LY6E
MTHFD1L	4.90498e-136	1.16054	0.41	0.185	1.78743e-131	Mesenchymal	MTHFD1L
KCNN3	3.10627e-135	3.05928	0.202	0.033	1.13196e-130	Mesenchymal	KCNN3
CAV2	5.15282e-135	1.56678	0.317	0.111	1.87774e-130	Mesenchymal	CAV2
MPC2	6.60101e-135	0.909988	0.546	0.307	2.40547e-130	Mesenchymal	MPC2
MSRB2	7.60885e-135	0.934551	0.543	0.314	2.77274e-130	Mesenchymal	MSRB2
AK5	1.64287e-134	1.52697	0.292	0.089	5.98678e-130	Mesenchymal	AK5
IGF2BP2	1.68642e-134	0.956718	0.49	0.253	6.14549e-130	Mesenchymal	IGF2BP2
OGFRL1	7.67051e-134	1.54862	0.338	0.131	2.79521e-129	Mesenchymal	OGFRL1
CLIC1	8.77104e-134	0.704603	0.831	0.691	3.19626e-129	Mesenchymal	CLIC1
AC093673.1	1.03355e-133	2.09382	0.221	0.043	3.76636e-129	Mesenchymal	AC093673.1
SLC16A7	1.15055e-133	2.41994	0.214	0.041	4.19273e-129	Mesenchymal	SLC16A7
MCTP1	2.24376e-132	2.40413	0.202	0.033	8.1765e-128	Mesenchymal	MCTP1
TWSG1	9.34442e-132	1.14662	0.402	0.179	3.4052e-127	Mesenchymal	TWSG1
PCLAF	1.07017e-131	2.35319	0.203	0.033	3.89979e-127	Mesenchymal	PCLAF
KDELR1	1.22655e-131	0.683398	0.702	0.486	4.46966e-127	Mesenchymal	KDELR1
IDI1	4.83134e-131	0.697649	0.628	0.383	1.76059e-126	Mesenchymal	IDI1
TEAD1	6.32015e-131	0.820865	0.607	0.393	2.30313e-126	Mesenchymal	TEAD1
AC007319.1	3.63812e-130	1.71656	0.233	0.052	1.32577e-125	Mesenchymal	AC007319.1
PDLIM5	1.04465e-129	1.23368	0.431	0.216	3.80679e-125	Mesenchymal	PDLIM5
ELL2	2.13079e-129	0.911439	0.415	0.18	7.7648e-125	Mesenchymal	ELL2
ROBO1	4.32285e-129	1.57965	0.276	0.083	1.57529e-124	Mesenchymal	ROBO1
AGO2	1.0209e-128	1.26304	0.412	0.201	3.72025e-124	Mesenchymal	AGO2
TBX2	3.56684e-128	1.38596	0.359	0.155	1.29979e-123	Mesenchymal	TBX2
TNC	3.08888e-127	1.83972	0.669	0.505	1.12562e-122	Mesenchymal	TNC
AP1S1	3.59712e-127	1.07699	0.422	0.204	1.31083e-122	Mesenchymal	AP1S1
STOML2	9.29444e-127	0.980101	0.485	0.26	3.38699e-122	Mesenchymal	STOML2
BET1	9.7943e-127	1.59021	0.291	0.098	3.56914e-122	Mesenchymal	BET1
YBX3	5.98439e-125	0.751542	0.636	0.415	2.18077e-120	Mesenchymal	YBX3
MRPS12	9.43275e-125	1.01038	0.431	0.209	3.43739e-120	Mesenchymal	MRPS12
PEG10	1.48487e-124	2.01412	0.28	0.095	5.41101e-120	Mesenchymal	PEG10
TMEM205	2.45465e-124	1.1485	0.389	0.176	8.94498e-120	Mesenchymal	TMEM205
PPIC	2.76586e-124	1.414	0.304	0.107	1.00791e-119	Mesenchymal	PPIC
POMP	4.61327e-124	0.607214	0.763	0.587	1.68112e-119	Mesenchymal	POMP
AC090579.1	1.1977e-123	1.95225	0.255	0.075	4.36455e-119	Mesenchymal	AC090579.1
EDEM3	3.60263e-123	1.14006	0.402	0.191	1.31283e-118	Mesenchymal	EDEM3
ERGIC1	4.46055e-123	1.11322	0.377	0.164	1.62547e-118	Mesenchymal	ERGIC1
EBP	1.59664e-122	1.20828	0.329	0.124	5.8183e-118	Mesenchymal	EBP
MAP4K4	2.90514e-122	0.94163	0.685	0.509	1.05866e-117	Mesenchymal	MAP4K4
SPRY4-AS1	3.50337e-122	1.494	0.306	0.113	1.27666e-117	Mesenchymal	SPRY4-AS1
ARPC5L	5.49165e-122	0.984015	0.464	0.243	2.00121e-117	Mesenchymal	ARPC5L
FIBP	7.93141e-122	0.882007	0.498	0.271	2.89028e-117	Mesenchymal	FIBP
ARPC3	8.01245e-122	0.622523	0.796	0.629	2.91982e-117	Mesenchymal	ARPC3
TNFAIP6	8.42025e-122	1.84074	0.27	0.087	3.06842e-117	Mesenchymal	TNFAIP6
TUBA1C	4.31579e-121	1.15215	0.433	0.219	1.57272e-116	Mesenchymal	TUBA1C
MIR222HG	4.76234e-121	1.56595	0.232	0.056	1.73545e-116	Mesenchymal	MIR222HG
TFB1M	5.98959e-121	1.49394	0.288	0.098	2.18267e-116	Mesenchymal	TFB1M
CALD1	6.23756e-121	0.758758	0.941	0.864	2.27303e-116	Mesenchymal	CALD1
ATP1B3	2.93283e-120	0.776822	0.601	0.376	1.06875e-115	Mesenchymal	ATP1B3
CCDC50	3.37473e-120	1.06567	0.45	0.238	1.22979e-115	Mesenchymal	CCDC50
SLC25A37	3.44713e-120	1.14028	0.368	0.158	1.25617e-115	Mesenchymal	SLC25A37
MVD	4.43519e-120	1.31107	0.305	0.109	1.61623e-115	Mesenchymal	MVD
TXNDC17	3.60818e-119	0.790024	0.522	0.297	1.31486e-114	Mesenchymal	TXNDC17
SLC31A1	7.30591e-119	1.92518	0.228	0.059	2.66235e-114	Mesenchymal	SLC31A1
NHSL1	1.22039e-118	1.40973	0.299	0.108	4.44721e-114	Mesenchymal	NHSL1
REEP5	1.35365e-118	0.828501	0.579	0.36	4.93285e-114	Mesenchymal	REEP5
ABRACL	1.72154e-118	1.35782	0.319	0.124	6.27346e-114	Mesenchymal	ABRACL
TCF7L2	2.29883e-118	1.39065	0.395	0.201	8.37715e-114	Mesenchymal	TCF7L2
HIPK2	4.50952e-118	1.33141	0.353	0.155	1.64331e-113	Mesenchymal	HIPK2
GNG12-AS1	6.45312e-117	1.90025	0.362	0.177	2.35158e-112	Mesenchymal	GNG12-AS1
PPP3CA	7.67728e-117	0.853504	0.62	0.419	2.79768e-112	Mesenchymal	PPP3CA
RAB5IF	9.68671e-117	0.866894	0.538	0.321	3.52993e-112	Mesenchymal	RAB5IF
TIMM17A	1.58744e-116	1.13455	0.376	0.171	5.78478e-112	Mesenchymal	TIMM17A
SEC13	5.78167e-116	0.954714	0.45	0.235	2.1069e-111	Mesenchymal	SEC13
UCHL3	9.42984e-116	1.28765	0.304	0.112	3.43633e-111	Mesenchymal	UCHL3
EEF1E1	1.86307e-115	1.10517	0.382	0.18	6.7892e-111	Mesenchymal	EEF1E1
PCOLCE	2.16588e-115	2.56555	0.203	0.046	7.89269e-111	Mesenchymal	PCOLCE
INSIG1	3.87186e-115	0.916316	0.429	0.209	1.41094e-110	Mesenchymal	INSIG1
ARL1	4.02478e-115	0.837295	0.508	0.29	1.46667e-110	Mesenchymal	ARL1
DUSP1	1.92711e-114	1.62692	0.26	0.083	7.02258e-110	Mesenchymal	DUSP1
ZFPM2	2.68982e-114	1.95405	0.214	0.052	9.80197e-110	Mesenchymal	ZFPM2
CPED1	6.15009e-114	1.32657	0.381	0.186	2.24115e-109	Mesenchymal	CPED1
ATP5F1D	7.56934e-114	0.562411	0.772	0.611	2.75834e-109	Mesenchymal	ATP5F1D
TOMM5	4.3981e-113	0.739224	0.587	0.37	1.60271e-108	Mesenchymal	TOMM5
CSMD2	1.18552e-112	1.67191	0.23	0.062	4.32014e-108	Mesenchymal	CSMD2
MRPS15	1.91616e-112	0.857347	0.52	0.306	6.98268e-108	Mesenchymal	MRPS15
AFDN	3.09602e-112	1.38851	0.311	0.125	1.12822e-107	Mesenchymal	AFDN
STK39	3.73049e-112	1.28303	0.331	0.141	1.35943e-107	Mesenchymal	STK39
PHB	8.15159e-112	0.855956	0.545	0.334	2.97052e-107	Mesenchymal	PHB
RANBP1	1.96785e-111	0.901792	0.555	0.35	7.17104e-107	Mesenchymal	RANBP1
LSM4	3.19752e-111	0.908857	0.515	0.311	1.16521e-106	Mesenchymal	LSM4
TMX4	4.45064e-111	1.06767	0.536	0.348	1.62186e-106	Mesenchymal	TMX4
CKS2	5.68698e-111	1.85522	0.217	0.055	2.07239e-106	Mesenchymal	CKS2
CHIC2	6.27134e-111	1.03295	0.383	0.18	2.28534e-106	Mesenchymal	CHIC2
TRERF1	6.29636e-111	1.83554	0.219	0.058	2.29446e-106	Mesenchymal	TRERF1
TMED9	1.83847e-110	0.636364	0.647	0.434	6.69956e-106	Mesenchymal	TMED9
PSME2	2.83347e-110	0.821485	0.503	0.287	1.03255e-105	Mesenchymal	PSME2
EHD2	3.34654e-110	1.05919	0.375	0.177	1.21951e-105	Mesenchymal	EHD2
PRDX3	1.21859e-109	0.977377	0.423	0.217	4.44065e-105	Mesenchymal	PRDX3
TMEM165	2.4052e-109	0.765923	0.585	0.373	8.76477e-105	Mesenchymal	TMEM165
DTYMK	1.1269e-108	1.06029	0.376	0.174	4.10652e-104	Mesenchymal	DTYMK
COPZ2	1.68923e-108	1.04424	0.358	0.16	6.15572e-104	Mesenchymal	COPZ2
LAMC1	2.91788e-108	0.846038	0.611	0.414	1.0633e-103	Mesenchymal	LAMC1
TNS1	6.98472e-108	2.19475	0.207	0.053	2.5453e-103	Mesenchymal	TNS1
NHS	7.29219e-108	1.25499	0.326	0.139	2.65735e-103	Mesenchymal	NHS
ERCC1	1.38728e-107	0.839003	0.469	0.256	5.0554e-103	Mesenchymal	ERCC1
PDGFRB	3.68554e-107	2.5367	0.236	0.08	1.34305e-102	Mesenchymal	PDGFRB
ADIRF	4.11735e-107	1.56285	0.313	0.136	1.5004e-102	Mesenchymal	ADIRF
PTS	4.9244e-107	0.836913	0.478	0.272	1.7945e-102	Mesenchymal	PTS
PSMA2	5.27031e-107	0.733928	0.645	0.443	1.92055e-102	Mesenchymal	PSMA2
MRTO4	7.00908e-107	1.38276	0.279	0.103	2.55418e-102	Mesenchymal	MRTO4
CYCS	2.34703e-106	0.837318	0.532	0.32	8.55281e-102	Mesenchymal	CYCS
GPCPD1	2.74712e-105	1.66817	0.269	0.102	1.00108e-100	Mesenchymal	GPCPD1
DRAM1	3.22196e-105	1.36196	0.23	0.066	1.17411e-100	Mesenchymal	DRAM1
SRPK1	7.73474e-105	0.991239	0.372	0.174	2.81861e-100	Mesenchymal	SRPK1
IL6ST	1.80455e-104	0.89526	0.509	0.311	6.57598e-100	Mesenchymal	IL6ST
CIB1	2.82272e-104	0.634687	0.568	0.347	1.02863e-99	Mesenchymal	CIB1
UAP1	3.23963e-104	1.28056	0.281	0.105	1.18055e-99	Mesenchymal	UAP1
RRP36	4.7537e-104	0.920043	0.421	0.218	1.7323e-99	Mesenchymal	RRP36
CDKN1A	8.00438e-104	1.28691	0.31	0.129	2.91688e-99	Mesenchymal	CDKN1A
MRPL18	9.25725e-104	0.957823	0.447	0.247	3.37344e-99	Mesenchymal	MRPL18
PABPC4	1.15102e-103	1.12237	0.364	0.175	4.19442e-99	Mesenchymal	PABPC4
TUBB6	1.35343e-103	0.798836	0.502	0.293	4.93204e-99	Mesenchymal	TUBB6
CCT6A	2.24601e-103	0.697619	0.637	0.448	8.1847e-99	Mesenchymal	CCT6A
ZHX3	4.83292e-103	1.27051	0.304	0.127	1.76116e-98	Mesenchymal	ZHX3
EIF3I	5.05179e-103	0.773058	0.522	0.312	1.84092e-98	Mesenchymal	EIF3I
PDE3A	5.26867e-103	1.70934	0.283	0.116	1.91995e-98	Mesenchymal	PDE3A
SPOCK1	5.49882e-103	1.517	0.25	0.084	2.00383e-98	Mesenchymal	SPOCK1
GOLT1B	8.85003e-103	1.06155	0.341	0.152	3.22504e-98	Mesenchymal	GOLT1B
AKR7A2	9.81678e-103	0.972862	0.409	0.213	3.57733e-98	Mesenchymal	AKR7A2
COL4A5	1.01336e-102	2.29933	0.229	0.075	3.6928e-98	Mesenchymal	COL4A5
IQCJ-SCHIP1	1.15099e-102	2.59242	0.392	0.236	4.19431e-98	Mesenchymal	IQCJ-SCHIP1
DEF8	3.21893e-102	0.912042	0.367	0.17	1.17301e-97	Mesenchymal	DEF8
CLIP2	4.30417e-102	1.41756	0.294	0.121	1.56848e-97	Mesenchymal	CLIP2
LRP11	8.76321e-102	1.34139	0.269	0.098	3.1934e-97	Mesenchymal	LRP11
LINC01619	4.56531e-101	1.25756	0.349	0.167	1.66365e-96	Mesenchymal	LINC01619
EBNA1BP2	7.17606e-101	1.13663	0.341	0.157	2.61503e-96	Mesenchymal	EBNA1BP2
PTPN14	7.43941e-101	0.977881	0.379	0.188	2.711e-96	Mesenchymal	PTPN14
SAMD4A	8.39651e-101	1.00751	0.463	0.269	3.05977e-96	Mesenchymal	SAMD4A
MXRA7	8.88056e-101	0.59277	0.665	0.472	3.23616e-96	Mesenchymal	MXRA7
SRA1	1.65533e-100	0.854575	0.455	0.254	6.0322e-96	Mesenchymal	SRA1
CASP4	1.90283e-100	1.30376	0.29	0.117	6.9341e-96	Mesenchymal	CASP4
NR2F1-AS1	2.78284e-100	1.00645	0.359	0.168	1.01409e-95	Mesenchymal	NR2F1-AS1
DHCR7	8.14187e-100	1.43504	0.227	0.069	2.96698e-95	Mesenchymal	DHCR7
MRPL36	1.10487e-99	0.827692	0.455	0.251	4.02624e-95	Mesenchymal	MRPL36
BCAP29	1.15918e-99	0.751131	0.566	0.371	4.22417e-95	Mesenchymal	BCAP29
NECTIN3	1.71531e-99	1.11769	0.359	0.175	6.25077e-95	Mesenchymal	NECTIN3
PDCD5	2.84304e-99	0.676625	0.619	0.428	1.03603e-94	Mesenchymal	PDCD5
TSPAN5	4.27264e-99	0.825159	0.417	0.219	1.55699e-94	Mesenchymal	TSPAN5
RRAS2	4.47623e-99	1.3604	0.25	0.087	1.63118e-94	Mesenchymal	RRAS2
NTMT1	5.30897e-99	0.831627	0.422	0.219	1.93464e-94	Mesenchymal	NTMT1
ACO1	5.54572e-99	0.961541	0.385	0.196	2.02091e-94	Mesenchymal	ACO1
DUSP6	8.6086e-99	1.003	0.419	0.231	3.13706e-94	Mesenchymal	DUSP6
PRDX5	9.06197e-99	0.509374	0.779	0.63	3.30227e-94	Mesenchymal	PRDX5
ABL1	1.62356e-98	0.955714	0.412	0.22	5.9164e-94	Mesenchymal	ABL1
GBE1	4.89783e-98	1.04166	0.511	0.316	1.78482e-93	Mesenchymal	GBE1
TMEM167A	4.95125e-98	0.725205	0.548	0.341	1.80429e-93	Mesenchymal	TMEM167A
GSTM3	7.45808e-98	0.814555	0.5	0.3	2.7178e-93	Mesenchymal	GSTM3
MAPKAPK2	1.12512e-97	1.29808	0.262	0.097	4.10005e-93	Mesenchymal	MAPKAPK2
SDF2L1	3.27898e-97	0.80085	0.469	0.267	1.19489e-92	Mesenchymal	SDF2L1
SNRPB	3.99623e-97	0.789307	0.549	0.352	1.45627e-92	Mesenchymal	SNRPB
PFKP	6.1034e-97	1.40102	0.26	0.097	2.22414e-92	Mesenchymal	PFKP
USP53	6.15829e-97	1.48097	0.333	0.161	2.24414e-92	Mesenchymal	USP53
YIF1A	1.84867e-96	0.653011	0.556	0.347	6.73674e-92	Mesenchymal	YIF1A
CNIH1	3.80014e-96	0.951258	0.425	0.235	1.38481e-91	Mesenchymal	CNIH1
MRPL12	8.55184e-96	0.982731	0.339	0.154	3.11638e-91	Mesenchymal	MRPL12
LDLR	2.43973e-95	0.795918	0.405	0.207	8.89064e-91	Mesenchymal	LDLR
NR2F2	3.2838e-95	1.41409	0.363	0.192	1.19665e-90	Mesenchymal	NR2F2
DERL1	2.05328e-94	1.17911	0.284	0.115	7.48235e-90	Mesenchymal	DERL1
PRICKLE1	2.48301e-94	1.59273	0.275	0.113	9.04832e-90	Mesenchymal	PRICKLE1
FSTL1	2.59613e-94	0.849728	0.514	0.327	9.46056e-90	Mesenchymal	FSTL1
TMEM263	5.3018e-94	0.784882	0.454	0.256	1.93203e-89	Mesenchymal	TMEM263
TUBB4B	2.54324e-93	0.859371	0.541	0.357	9.26784e-89	Mesenchymal	TUBB4B
MRPL4	1.32118e-92	1.09761	0.301	0.129	4.81451e-88	Mesenchymal	MRPL4
MAGI1	1.57488e-92	1.02909	0.362	0.184	5.73904e-88	Mesenchymal	MAGI1
MOXD1	3.09837e-92	1.30403	0.271	0.111	1.12908e-87	Mesenchymal	MOXD1
LRIG1	1.21362e-91	1.47825	0.253	0.098	4.42255e-87	Mesenchymal	LRIG1
VASP	1.53817e-91	1.29129	0.247	0.091	5.60525e-87	Mesenchymal	VASP
PRR13	1.82939e-91	0.88272	0.418	0.23	6.66648e-87	Mesenchymal	PRR13
ATP5F1B	2.24076e-91	0.743476	0.537	0.346	8.16555e-87	Mesenchymal	ATP5F1B
ENOSF1	6.16586e-91	1.14625	0.325	0.155	2.2469e-86	Mesenchymal	ENOSF1
SPCS1	7.78375e-91	0.567096	0.689	0.511	2.83648e-86	Mesenchymal	SPCS1
ANTXR2	1.2456e-90	0.842625	0.483	0.3	4.5391e-86	Mesenchymal	ANTXR2
DYNLT1	1.36403e-90	0.664482	0.555	0.358	4.97067e-86	Mesenchymal	DYNLT1
PRICKLE2	1.38571e-90	1.0621	0.336	0.162	5.04965e-86	Mesenchymal	PRICKLE2
NANS	2.45643e-90	0.949107	0.34	0.163	8.95147e-86	Mesenchymal	NANS
GSE1	6.43195e-90	0.852683	0.274	0.106	2.34387e-85	Mesenchymal	GSE1
BNIP3	6.50124e-90	0.980453	0.426	0.244	2.36912e-85	Mesenchymal	BNIP3
LPIN2	6.93838e-90	1.01222	0.334	0.161	2.52842e-85	Mesenchymal	LPIN2
SRPX	1.08136e-89	0.822306	0.318	0.139	3.94057e-85	Mesenchymal	SRPX
DCUN1D5	1.56074e-89	0.906822	0.366	0.186	5.68749e-85	Mesenchymal	DCUN1D5
PGD	3.2047e-89	0.894092	0.408	0.226	1.16783e-84	Mesenchymal	PGD
ATP5IF1	5.65222e-89	0.644938	0.603	0.421	2.05973e-84	Mesenchymal	ATP5IF1
SPRY4	1.22243e-88	1.73707	0.212	0.07	4.45464e-84	Mesenchymal	SPRY4
TFRC	1.34651e-88	1.21916	0.24	0.087	4.90682e-84	Mesenchymal	TFRC
PSMB7	1.5737e-88	0.681649	0.581	0.387	5.73472e-84	Mesenchymal	PSMB7
PLCB1	1.84238e-88	1.06491	0.584	0.425	6.71382e-84	Mesenchymal	PLCB1
ARHGEF28	1.9409e-88	1.59324	0.22	0.076	7.07285e-84	Mesenchymal	ARHGEF28
ZNF281	4.51687e-88	1.4098	0.22	0.074	1.64599e-83	Mesenchymal	ZNF281
FASN	5.43791e-88	1.12424	0.272	0.112	1.98163e-83	Mesenchymal	FASN
SRM	5.55888e-88	0.686491	0.549	0.356	2.02571e-83	Mesenchymal	SRM
MBOAT7	6.11551e-88	1.48619	0.201	0.06	2.22855e-83	Mesenchymal	MBOAT7
AVEN	7.71836e-88	1.06666	0.293	0.128	2.81265e-83	Mesenchymal	AVEN
MRPS34	1.17983e-87	0.648796	0.561	0.37	4.29942e-83	Mesenchymal	MRPS34
POLE4	1.7184e-87	0.857278	0.386	0.204	6.26203e-83	Mesenchymal	POLE4
MT1E	2.77012e-87	0.964803	0.418	0.239	1.00946e-82	Mesenchymal	MT1E
HMGN1	3.73702e-87	0.588577	0.652	0.461	1.36181e-82	Mesenchymal	HMGN1
ARF1	7.60446e-87	0.548594	0.697	0.516	2.77114e-82	Mesenchymal	ARF1
EIF6	8.03063e-87	0.862138	0.448	0.266	2.92644e-82	Mesenchymal	EIF6
SLC25A5	9.14784e-87	0.65298	0.605	0.415	3.33356e-82	Mesenchymal	SLC25A5
FAP	1.14946e-86	0.879951	0.378	0.198	4.18875e-82	Mesenchymal	FAP
NCEH1	1.42892e-86	1.17069	0.239	0.088	5.20711e-82	Mesenchymal	NCEH1
EML4	1.8175e-86	1.07179	0.297	0.133	6.62317e-82	Mesenchymal	EML4
EIF2S2	2.19006e-86	0.596357	0.666	0.483	7.9808e-82	Mesenchymal	EIF2S2
ITGA5	2.59809e-86	1.01255	0.261	0.101	9.46771e-82	Mesenchymal	ITGA5
CDR2	2.63913e-86	0.913273	0.37	0.193	9.61727e-82	Mesenchymal	CDR2
FILIP1L	3.22942e-86	0.857759	0.507	0.324	1.17683e-81	Mesenchymal	FILIP1L
UBE2M	3.6901e-86	0.631032	0.545	0.347	1.34471e-81	Mesenchymal	UBE2M
HMGCS1	6.08581e-86	0.65595	0.508	0.308	2.21773e-81	Mesenchymal	HMGCS1
FNBP1	6.46101e-86	1.04356	0.333	0.167	2.35446e-81	Mesenchymal	FNBP1
NHP2	1.00191e-85	0.709679	0.499	0.309	3.65106e-81	Mesenchymal	NHP2
ZEB1	1.21664e-85	0.640184	0.679	0.519	4.43355e-81	Mesenchymal	ZEB1
SMC4	1.24841e-85	0.904461	0.301	0.137	4.54932e-81	Mesenchymal	SMC4
SNHG8	1.80034e-85	0.739331	0.469	0.282	6.56063e-81	Mesenchymal	SNHG8
TAF10	1.91463e-85	0.592891	0.533	0.336	6.97711e-81	Mesenchymal	TAF10
ATP5MC1	4.72734e-85	0.629189	0.563	0.376	1.72269e-80	Mesenchymal	ATP5MC1
TPD52L2	1.58884e-84	1.15332	0.244	0.094	5.7899e-80	Mesenchymal	TPD52L2
PRMT1	1.65818e-84	0.822017	0.444	0.262	6.04257e-80	Mesenchymal	PRMT1
MRPL3	2.61641e-84	0.840341	0.401	0.222	9.53445e-80	Mesenchymal	MRPL3
NT5C	4.50429e-84	0.779727	0.412	0.229	1.64141e-79	Mesenchymal	NT5C
PSMA5	4.74552e-84	0.676672	0.489	0.296	1.72931e-79	Mesenchymal	PSMA5
REV3L	5.95375e-84	0.823505	0.447	0.267	2.16961e-79	Mesenchymal	REV3L
CUTA	5.9977e-84	0.571201	0.651	0.469	2.18562e-79	Mesenchymal	CUTA
GFPT1	7.2954e-84	0.806732	0.417	0.237	2.65852e-79	Mesenchymal	GFPT1
FUCA2	7.31439e-84	0.734862	0.423	0.236	2.66544e-79	Mesenchymal	FUCA2
EIF3F	1.03194e-83	0.612759	0.608	0.42	3.76048e-79	Mesenchymal	EIF3F
BCAR1	1.22719e-83	1.43092	0.204	0.066	4.47201e-79	Mesenchymal	BCAR1
ABCC1	1.24585e-83	1.18725	0.223	0.079	4.54001e-79	Mesenchymal	ABCC1
F2R	1.35659e-83	1.46799	0.239	0.095	4.94354e-79	Mesenchymal	F2R
CENPX	2.08718e-83	0.818389	0.421	0.243	7.6059e-79	Mesenchymal	CENPX
PRKAR1A	4.83544e-83	0.785314	0.473	0.293	1.76208e-78	Mesenchymal	PRKAR1A
NFIC	5.76217e-83	0.601811	0.597	0.416	2.09979e-78	Mesenchymal	NFIC
ATG101	1.03872e-82	0.914148	0.335	0.166	3.7852e-78	Mesenchymal	ATG101
TMEM87B	1.0799e-82	1.00248	0.322	0.157	3.93525e-78	Mesenchymal	TMEM87B
NEAT1	1.36038e-82	0.569395	0.931	0.924	4.95737e-78	Mesenchymal	NEAT1
UBE2F	2.60773e-82	0.987174	0.31	0.148	9.50283e-78	Mesenchymal	UBE2F
CD68	4.12423e-82	1.03782	0.217	0.074	1.50291e-77	Mesenchymal	CD68
RSL1D1	1.06826e-81	0.792241	0.446	0.268	3.89284e-77	Mesenchymal	RSL1D1
HERPUD1	1.81629e-81	0.976078	0.432	0.264	6.61872e-77	Mesenchymal	HERPUD1
SLC25A1	2.25331e-81	0.990255	0.286	0.127	8.21129e-77	Mesenchymal	SLC25A1
DHCR24	3.039e-81	0.990081	0.28	0.121	1.10744e-76	Mesenchymal	DHCR24
ITGAE	3.13244e-81	0.77055	0.351	0.177	1.14149e-76	Mesenchymal	ITGAE
IFITM2	4.65179e-81	0.533535	0.731	0.569	1.69516e-76	Mesenchymal	IFITM2
AGTRAP	4.69764e-81	0.848836	0.299	0.136	1.71187e-76	Mesenchymal	AGTRAP
LSM1	6.0382e-81	0.750865	0.404	0.225	2.20038e-76	Mesenchymal	LSM1
SLC52A2	9.47538e-81	0.932248	0.274	0.116	3.45292e-76	Mesenchymal	SLC52A2
TOMM22	9.77985e-81	0.858437	0.366	0.193	3.56388e-76	Mesenchymal	TOMM22
TMEM98	1.31062e-80	1.19837	0.268	0.118	4.77604e-76	Mesenchymal	TMEM98
FNDC3A	1.41538e-80	0.762195	0.68	0.551	5.15779e-76	Mesenchymal	FNDC3A
AURKAIP1	1.67751e-80	0.514453	0.683	0.523	6.11301e-76	Mesenchymal	AURKAIP1
CHCHD10	2.15758e-80	0.838243	0.392	0.219	7.86245e-76	Mesenchymal	CHCHD10
ADRM1	2.45631e-80	0.847511	0.384	0.209	8.95102e-76	Mesenchymal	ADRM1
EIF4G3	3.61207e-80	0.628391	0.617	0.453	1.31627e-75	Mesenchymal	EIF4G3
CCT8	5.16511e-80	0.659132	0.516	0.328	1.88222e-75	Mesenchymal	CCT8
GARS	8.41511e-80	0.854972	0.328	0.161	3.06655e-75	Mesenchymal	GARS
CDKN3	9.41346e-80	1.27701	0.209	0.073	3.43036e-75	Mesenchymal	CDKN3
GNPNAT1	9.94208e-80	1.18112	0.236	0.091	3.62299e-75	Mesenchymal	GNPNAT1
TMED5	1.0098e-79	0.778679	0.402	0.226	3.67982e-75	Mesenchymal	TMED5
MRPS24	2.91029e-79	0.587226	0.568	0.385	1.06054e-74	Mesenchymal	MRPS24
MSRA	5.13397e-79	0.765193	0.341	0.17	1.87087e-74	Mesenchymal	MSRA
NUMB	1.22347e-78	0.724476	0.506	0.335	4.45846e-74	Mesenchymal	NUMB
SNU13	2.20249e-78	0.588826	0.593	0.41	8.0261e-74	Mesenchymal	SNU13
FAM174C	4.96788e-78	0.685632	0.399	0.219	1.81034e-73	Mesenchymal	FAM174C
WNT5B	8.47513e-78	1.16623	0.244	0.101	3.08842e-73	Mesenchymal	WNT5B
AP2M1	1.07171e-77	0.523415	0.679	0.509	3.90542e-73	Mesenchymal	AP2M1
HDGF	1.13787e-77	0.702718	0.437	0.26	4.14651e-73	Mesenchymal	HDGF
HDAC7	1.16811e-77	1.26495	0.203	0.069	4.25673e-73	Mesenchymal	HDAC7
CLTB	2.66394e-77	0.593003	0.519	0.333	9.70768e-73	Mesenchymal	CLTB
YAP1	3.79897e-77	0.667244	0.517	0.342	1.38438e-72	Mesenchymal	YAP1
FOSL1	4.22412e-77	0.708314	0.297	0.133	1.53931e-72	Mesenchymal	FOSL1
TANK	6.0066e-77	0.752166	0.439	0.265	2.18886e-72	Mesenchymal	TANK
MYL12B	9.06467e-77	0.535504	0.776	0.647	3.30326e-72	Mesenchymal	MYL12B
PAG1	1.2625e-76	1.53092	0.226	0.092	4.60068e-72	Mesenchymal	PAG1
IER3IP1	1.38914e-76	0.586272	0.489	0.3	5.06218e-72	Mesenchymal	IER3IP1
FKBP14	1.53215e-76	1.2176	0.219	0.082	5.58331e-72	Mesenchymal	FKBP14
RAB11A	3.28734e-76	0.666277	0.452	0.271	1.19794e-71	Mesenchymal	RAB11A
COPE	4.43776e-76	0.502393	0.63	0.443	1.61716e-71	Mesenchymal	COPE
MRPL52	6.26067e-76	0.668492	0.491	0.315	2.28145e-71	Mesenchymal	MRPL52
PGP	1.30209e-75	0.656187	0.464	0.281	4.74495e-71	Mesenchymal	PGP
CLINT1	1.60641e-75	0.664936	0.463	0.287	5.85393e-71	Mesenchymal	CLINT1
SEC23A	1.63485e-75	0.686328	0.402	0.227	5.95757e-71	Mesenchymal	SEC23A
GLRX3	1.96481e-75	0.758541	0.382	0.212	7.15997e-71	Mesenchymal	GLRX3
CTNNB1	3.86817e-75	0.792341	0.513	0.344	1.4096e-70	Mesenchymal	CTNNB1
GTPBP4	4.27112e-75	1.05084	0.296	0.145	1.55644e-70	Mesenchymal	GTPBP4
SLC39A13	5.43908e-75	1.24406	0.206	0.074	1.98206e-70	Mesenchymal	SLC39A13
PGAM1	5.67214e-75	0.656686	0.428	0.249	2.06698e-70	Mesenchymal	PGAM1
SLC4A7	9.91065e-75	0.907157	0.41	0.247	3.61154e-70	Mesenchymal	SLC4A7
GLCCI1	1.21887e-74	1.17144	0.226	0.089	4.44169e-70	Mesenchymal	GLCCI1
MIR100HG	2.13238e-74	0.658599	0.601	0.44	7.77061e-70	Mesenchymal	MIR100HG
SRPRB	2.43487e-74	1.05781	0.253	0.109	8.87289e-70	Mesenchymal	SRPRB
MED8	4.87045e-74	0.893895	0.259	0.113	1.77484e-69	Mesenchymal	MED8
PSMG1	5.88735e-74	1.16578	0.222	0.086	2.14541e-69	Mesenchymal	PSMG1
IFT43	6.64656e-74	1.01484	0.304	0.154	2.42207e-69	Mesenchymal	IFT43
ALG3	9.9572e-74	1.1256	0.201	0.071	3.6285e-69	Mesenchymal	ALG3
EFEMP2	1.14109e-73	0.818263	0.348	0.185	4.15824e-69	Mesenchymal	EFEMP2
RPN1	1.14567e-73	0.752342	0.404	0.235	4.17493e-69	Mesenchymal	RPN1
DGKH	2.9874e-73	1.00608	0.289	0.141	1.08864e-68	Mesenchymal	DGKH
CASK	5.48507e-73	0.844281	0.344	0.184	1.99882e-68	Mesenchymal	CASK
STUB1	6.08797e-73	0.545041	0.633	0.469	2.21852e-68	Mesenchymal	STUB1
PFDN2	6.38547e-73	0.567443	0.576	0.402	2.32693e-68	Mesenchymal	PFDN2
MBD4	1.27968e-72	1.11454	0.255	0.114	4.66326e-68	Mesenchymal	MBD4
MALSU1	2.7059e-72	0.835863	0.324	0.167	9.86056e-68	Mesenchymal	MALSU1
PGM1	3.58779e-72	1.29874	0.225	0.093	1.30743e-67	Mesenchymal	PGM1
PSMD14	8.26341e-72	0.665286	0.434	0.26	3.01127e-67	Mesenchymal	PSMD14
MYO6	1.02665e-71	0.865761	0.357	0.2	3.74123e-67	Mesenchymal	MYO6
DHX29	1.09074e-71	0.701456	0.404	0.238	3.97476e-67	Mesenchymal	DHX29
ANXA11	1.44828e-71	0.62938	0.428	0.253	5.27769e-67	Mesenchymal	ANXA11
POLR2H	1.53503e-71	0.834929	0.298	0.146	5.59381e-67	Mesenchymal	POLR2H
2024-12-01	1.55721e-71	1.88636	0.325	0.184	5.67463e-67	Mesenchymal	2024-12-01
SEC22B	1.61605e-71	0.903543	0.31	0.158	5.88904e-67	Mesenchymal	SEC22B
TCAF1	2.20286e-71	0.777906	0.379	0.217	8.02744e-67	Mesenchymal	TCAF1
CAMK1D	3.78796e-71	1.25969	0.229	0.097	1.38037e-66	Mesenchymal	CAMK1D
PSMB2	4.76341e-71	0.624808	0.503	0.329	1.73584e-66	Mesenchymal	PSMB2
PTTG1	9.14357e-71	1.18594	0.319	0.175	3.33201e-66	Mesenchymal	PTTG1
CERK	1.54758e-70	1.22739	0.219	0.088	5.63955e-66	Mesenchymal	CERK
TSPAN9	1.57334e-70	1.31955	0.206	0.08	5.73342e-66	Mesenchymal	TSPAN9
SSBP4	1.95444e-70	0.738783	0.315	0.16	7.12218e-66	Mesenchymal	SSBP4
LSM5	2.00026e-70	0.836845	0.359	0.2	7.28916e-66	Mesenchymal	LSM5
MGAT1	2.3414e-70	1.01112	0.235	0.098	8.5323e-66	Mesenchymal	MGAT1
BAG2	3.48347e-70	1.12433	0.268	0.127	1.26941e-65	Mesenchymal	BAG2
TOR1A	3.74274e-70	1.08461	0.235	0.1	1.36389e-65	Mesenchymal	TOR1A
ZFP36L2	3.85084e-70	0.924675	0.306	0.155	1.40328e-65	Mesenchymal	ZFP36L2
ECE1	3.94911e-70	0.954931	0.315	0.167	1.4391e-65	Mesenchymal	ECE1
IRF2BPL	4.48033e-70	0.975729	0.239	0.101	1.63268e-65	Mesenchymal	IRF2BPL
CALM3	4.93714e-70	0.563282	0.51	0.334	1.79914e-65	Mesenchymal	CALM3
STAT1	5.85648e-70	0.576795	0.456	0.278	2.13416e-65	Mesenchymal	STAT1
GSPT1	7.34718e-70	0.652549	0.493	0.322	2.67739e-65	Mesenchymal	GSPT1
STRAP	7.7246e-70	0.551459	0.553	0.376	2.81492e-65	Mesenchymal	STRAP
TUFM	1.01533e-69	0.624346	0.49	0.317	3.69997e-65	Mesenchymal	TUFM
ADSS	1.12963e-69	0.862632	0.368	0.212	4.11648e-65	Mesenchymal	ADSS
RNASEH1	7.16281e-69	0.825223	0.286	0.138	2.6102e-64	Mesenchymal	RNASEH1
EIF1AX	7.79114e-69	0.599325	0.625	0.462	2.83917e-64	Mesenchymal	EIF1AX
MRPL15	1.56033e-68	0.927119	0.278	0.135	5.68599e-64	Mesenchymal	MRPL15
BOLA3	2.2042e-68	0.71577	0.3	0.147	8.03232e-64	Mesenchymal	BOLA3
CDK17	2.23872e-68	0.897193	0.346	0.193	8.15811e-64	Mesenchymal	CDK17
RNASET2	2.51325e-68	1.27699	0.201	0.077	9.15854e-64	Mesenchymal	RNASET2
SRGAP1	3.15791e-68	0.6179	0.525	0.364	1.15077e-63	Mesenchymal	SRGAP1
LAMA4	3.89038e-68	0.898517	0.442	0.287	1.41769e-63	Mesenchymal	LAMA4
UBE2L3	3.9063e-68	0.54565	0.532	0.357	1.4235e-63	Mesenchymal	UBE2L3
CYC1	4.375e-68	0.785464	0.357	0.198	1.59429e-63	Mesenchymal	CYC1
ST5	4.57173e-68	0.826835	0.399	0.243	1.66598e-63	Mesenchymal	ST5
LYAR	5.47467e-68	1.22987	0.208	0.082	1.99503e-63	Mesenchymal	LYAR
TSEN34	6.34232e-68	1.04074	0.249	0.113	2.3112e-63	Mesenchymal	TSEN34
CCNG1	8.73489e-68	0.929024	0.274	0.132	3.18308e-63	Mesenchymal	CCNG1
ISOC2	9.47363e-68	0.750001	0.354	0.197	3.45228e-63	Mesenchymal	ISOC2
SDK1	1.52888e-67	0.93277	0.397	0.245	5.57139e-63	Mesenchymal	SDK1
ECHS1	3.14702e-67	0.599527	0.502	0.336	1.14681e-62	Mesenchymal	ECHS1
GRPEL1	3.837e-67	1.06424	0.246	0.113	1.39824e-62	Mesenchymal	GRPEL1
YES1	4.62732e-67	0.738264	0.35	0.194	1.68624e-62	Mesenchymal	YES1
SNRPA1	9.34364e-67	0.812661	0.329	0.177	3.40492e-62	Mesenchymal	SNRPA1
PLP2	1.83833e-66	0.592259	0.59	0.426	6.69907e-62	Mesenchymal	PLP2
NDUFAF2	1.88085e-66	0.572129	0.473	0.298	6.85401e-62	Mesenchymal	NDUFAF2
ENG	3.57073e-66	1.08588	0.236	0.105	1.30121e-61	Mesenchymal	ENG
EFR3A	4.06813e-66	0.696681	0.382	0.222	1.48247e-61	Mesenchymal	EFR3A
TRAPPC1	4.15521e-66	0.52701	0.541	0.374	1.5142e-61	Mesenchymal	TRAPPC1
VKORC1	1.02267e-65	0.534147	0.577	0.408	3.72671e-61	Mesenchymal	VKORC1
SEC61A1	1.71013e-65	0.683023	0.34	0.187	6.23188e-61	Mesenchymal	SEC61A1
MESD	1.9022e-65	0.572733	0.546	0.382	6.93181e-61	Mesenchymal	MESD
MIDN	2.54024e-65	0.837123	0.235	0.101	9.25688e-61	Mesenchymal	MIDN
ATP2A2	2.75602e-65	0.575587	0.535	0.365	1.00432e-60	Mesenchymal	ATP2A2
SSR1	3.04812e-65	0.646436	0.43	0.266	1.11077e-60	Mesenchymal	SSR1
ETHE1	3.1166e-65	0.727119	0.345	0.193	1.13572e-60	Mesenchymal	ETHE1
DCAF13	5.74771e-65	0.876325	0.291	0.148	2.09452e-60	Mesenchymal	DCAF13
SPRED2	6.8476e-65	0.933464	0.287	0.147	2.49533e-60	Mesenchymal	SPRED2
AFAP1	8.21765e-65	1.06995	0.262	0.127	2.99459e-60	Mesenchymal	AFAP1
EXOSC7	9.61652e-65	0.821078	0.277	0.136	3.50436e-60	Mesenchymal	EXOSC7
ZNF827	2.36655e-64	0.996742	0.234	0.104	8.62393e-60	Mesenchymal	ZNF827
H2AFY	2.80487e-64	0.626282	0.433	0.272	1.02212e-59	Mesenchymal	H2AFY
CSGALNACT2	5.30643e-64	0.635054	0.429	0.269	1.93372e-59	Mesenchymal	CSGALNACT2
CYB5B	5.55315e-64	0.920493	0.287	0.147	2.02363e-59	Mesenchymal	CYB5B
TMED1	6.26472e-64	0.694301	0.322	0.173	2.28293e-59	Mesenchymal	TMED1
CCT4	6.98504e-64	0.624404	0.501	0.338	2.54542e-59	Mesenchymal	CCT4
UGCG	1.93409e-63	0.712117	0.299	0.154	7.04801e-59	Mesenchymal	UGCG
ABCE1	2.00392e-63	0.715952	0.341	0.189	7.3025e-59	Mesenchymal	ABCE1
C1R	4.14124e-63	0.86237	0.221	0.094	1.50911e-58	Mesenchymal	C1R
ACP1	7.96827e-63	0.633952	0.404	0.246	2.90372e-58	Mesenchymal	ACP1
TOMM6	8.79514e-63	0.520432	0.585	0.421	3.20504e-58	Mesenchymal	TOMM6
TOMM40	1.06042e-62	1.01366	0.243	0.113	3.86427e-58	Mesenchymal	TOMM40
ETF1	1.69407e-62	0.607496	0.398	0.236	6.17337e-58	Mesenchymal	ETF1
LYPLA1	2.09426e-62	0.777197	0.321	0.175	7.6317e-58	Mesenchymal	LYPLA1
DENND10	2.2449e-62	0.782835	0.259	0.123	8.18065e-58	Mesenchymal	DENND10
TMED2	2.98462e-62	0.534388	0.521	0.351	1.08763e-57	Mesenchymal	TMED2
KPNB1	3.2687e-62	0.580129	0.495	0.334	1.19115e-57	Mesenchymal	KPNB1
SERTAD1	3.69272e-62	0.90921	0.223	0.097	1.34567e-57	Mesenchymal	SERTAD1
AC016831.7	5.00189e-62	0.952962	0.216	0.092	1.82274e-57	Mesenchymal	AC016831.7
NR2F6	5.79765e-62	0.773394	0.266	0.129	2.11272e-57	Mesenchymal	NR2F6
MMADHC	8.75102e-62	0.664179	0.374	0.222	3.18896e-57	Mesenchymal	MMADHC
ATP8B1	1.34669e-61	0.871167	0.324	0.183	4.90748e-57	Mesenchymal	ATP8B1
DBN1	1.68569e-61	0.876773	0.262	0.127	6.14281e-57	Mesenchymal	DBN1
H2AFJ	2.79601e-61	0.515877	0.431	0.265	1.01889e-56	Mesenchymal	H2AFJ
BANF1	3.48403e-61	0.578397	0.494	0.334	1.26962e-56	Mesenchymal	BANF1
AP3S1	8.92366e-61	0.635932	0.425	0.266	3.25187e-56	Mesenchymal	AP3S1
SND1	1.30336e-60	0.565023	0.503	0.347	4.74957e-56	Mesenchymal	SND1
PSMD2	2.46521e-60	0.554698	0.486	0.323	8.98346e-56	Mesenchymal	PSMD2
PDIA4	3.40915e-60	0.59623	0.458	0.298	1.24233e-55	Mesenchymal	PDIA4
P4HA1	4.4217e-60	0.63868	0.463	0.31	1.61131e-55	Mesenchymal	P4HA1
RANGAP1	6.05667e-60	1.05905	0.214	0.094	2.20711e-55	Mesenchymal	RANGAP1
PFN2	6.38542e-60	0.790616	0.301	0.162	2.32691e-55	Mesenchymal	PFN2
CETN2	6.54123e-60	0.859065	0.259	0.128	2.38369e-55	Mesenchymal	CETN2
SCO2	6.76018e-60	0.749443	0.251	0.119	2.46348e-55	Mesenchymal	SCO2
TBL1X	9.65559e-60	0.80609	0.299	0.162	3.51859e-55	Mesenchymal	TBL1X
MAGED1	9.71812e-60	0.571083	0.415	0.257	3.54138e-55	Mesenchymal	MAGED1
FAM155A	1.1297e-59	1.85982	0.2	0.09	4.11675e-55	Mesenchymal	FAM155A
PSMA1	1.21144e-59	0.528144	0.537	0.369	4.41459e-55	Mesenchymal	PSMA1
BAZ1A	1.38262e-59	0.686604	0.313	0.17	5.03841e-55	Mesenchymal	BAZ1A
NSMCE1	1.63935e-59	0.789297	0.281	0.145	5.97396e-55	Mesenchymal	NSMCE1
PSMC5	2.10191e-59	0.532272	0.543	0.377	7.65958e-55	Mesenchymal	PSMC5
ST3GAL1	9.50132e-59	1.07938	0.208	0.091	3.46238e-54	Mesenchymal	ST3GAL1
RUVBL1	1.20858e-58	0.75966	0.289	0.152	4.4042e-54	Mesenchymal	RUVBL1
TGFB1I1	1.30244e-58	0.708698	0.345	0.199	4.74621e-54	Mesenchymal	TGFB1I1
IARS	1.47273e-58	0.684176	0.329	0.183	5.36678e-54	Mesenchymal	IARS
UBE2V2	2.71212e-58	0.571044	0.405	0.249	9.88323e-54	Mesenchymal	UBE2V2
ELOVL1	3.61595e-58	0.829838	0.245	0.118	1.31769e-53	Mesenchymal	ELOVL1
BRIX1	3.82048e-58	1.05303	0.218	0.099	1.39222e-53	Mesenchymal	BRIX1
FOCAD	4.417e-58	0.785316	0.297	0.161	1.6096e-53	Mesenchymal	FOCAD
STOM	4.72466e-58	0.869325	0.289	0.157	1.72171e-53	Mesenchymal	STOM
RDH11	5.85376e-58	0.605639	0.367	0.217	2.13317e-53	Mesenchymal	RDH11
FAM207A	7.83804e-58	0.810917	0.24	0.114	2.85626e-53	Mesenchymal	FAM207A
BDNF	1.07393e-57	0.843858	0.244	0.116	3.91352e-53	Mesenchymal	BDNF
ALYREF	1.08216e-57	1.04673	0.234	0.112	3.94351e-53	Mesenchymal	ALYREF
IKBKB	1.38187e-57	1.00794	0.24	0.117	5.03567e-53	Mesenchymal	IKBKB
FCHSD2	1.46209e-57	0.878147	0.33	0.193	5.32799e-53	Mesenchymal	FCHSD2
ACLY	3.47292e-57	0.677536	0.347	0.205	1.26557e-52	Mesenchymal	ACLY
USO1	4.4475e-57	0.592503	0.429	0.278	1.62071e-52	Mesenchymal	USO1
NUDT5	5.6054e-57	0.659709	0.346	0.201	2.04266e-52	Mesenchymal	NUDT5
PHB2	6.71335e-57	0.557059	0.424	0.266	2.44641e-52	Mesenchymal	PHB2
ECT2	7.34799e-57	0.810674	0.208	0.091	2.67768e-52	Mesenchymal	ECT2
IFT57	9.51577e-57	0.533157	0.442	0.285	3.46764e-52	Mesenchymal	IFT57
PLIN2	1.03509e-56	0.84652	0.268	0.137	3.77196e-52	Mesenchymal	PLIN2
ZNF593	1.15245e-56	0.694913	0.278	0.144	4.19965e-52	Mesenchymal	ZNF593
SAV1	1.23384e-56	0.812671	0.316	0.182	4.49624e-52	Mesenchymal	SAV1
PTPN2	1.24532e-56	0.796163	0.267	0.139	4.53806e-52	Mesenchymal	PTPN2
SNRPD1	1.55363e-56	0.566735	0.482	0.327	5.6616e-52	Mesenchymal	SNRPD1
PPP1R7	1.58327e-56	0.564163	0.431	0.276	5.7696e-52	Mesenchymal	PPP1R7
MDFIC	2.91252e-56	0.593434	0.335	0.19	1.06135e-51	Mesenchymal	MDFIC
SSU72	3.25465e-56	0.52412	0.503	0.347	1.18603e-51	Mesenchymal	SSU72
CDC34	5.58529e-56	0.916423	0.222	0.103	2.03534e-51	Mesenchymal	CDC34
CKS1B	1.16595e-55	0.921968	0.29	0.163	4.24884e-51	Mesenchymal	CKS1B
ID1	2.18859e-55	0.61648	0.367	0.221	7.97543e-51	Mesenchymal	ID1
SNHG5	3.48541e-55	0.777611	0.516	0.423	1.27012e-50	Mesenchymal	SNHG5
ERO1A	4.11803e-55	0.589471	0.291	0.154	1.50065e-50	Mesenchymal	ERO1A
POLR2E	6.43762e-55	0.717417	0.305	0.17	2.34593e-50	Mesenchymal	POLR2E
CMAS	9.58456e-55	0.737285	0.29	0.158	3.49271e-50	Mesenchymal	CMAS
XBP1	1.11864e-54	0.642083	0.364	0.22	4.07644e-50	Mesenchymal	XBP1
BLOC1S4	1.60688e-54	0.930006	0.227	0.109	5.85565e-50	Mesenchymal	BLOC1S4
ALCAM	2.85581e-54	0.547902	0.57	0.428	1.04068e-49	Mesenchymal	ALCAM
MEA1	7.99189e-54	0.664913	0.336	0.197	2.91232e-49	Mesenchymal	MEA1
PHC2	9.62523e-54	0.554912	0.378	0.231	3.50753e-49	Mesenchymal	PHC2
LINC02802	9.86079e-54	0.799992	0.223	0.105	3.59337e-49	Mesenchymal	LINC02802
PLSCR1	1.01813e-53	0.768013	0.235	0.115	3.71018e-49	Mesenchymal	PLSCR1
IMP4	1.15663e-53	0.801919	0.252	0.128	4.21487e-49	Mesenchymal	IMP4
EIF4G1	1.15812e-53	0.528717	0.428	0.276	4.2203e-49	Mesenchymal	EIF4G1
PAICS	1.5722e-53	0.822689	0.257	0.133	5.72924e-49	Mesenchymal	PAICS
GNA12	2.82209e-53	0.680728	0.329	0.194	1.0284e-48	Mesenchymal	GNA12
NIBAN1	3.91919e-53	0.596621	0.508	0.37	1.42819e-48	Mesenchymal	NIBAN1
LSM12	4.84294e-53	0.648064	0.283	0.153	1.76482e-48	Mesenchymal	LSM12
ARHGAP10	4.92647e-53	0.629202	0.405	0.264	1.79525e-48	Mesenchymal	ARHGAP10
DKC1	5.22893e-53	1.10936	0.205	0.095	1.90547e-48	Mesenchymal	DKC1
SCYL1	8.87186e-53	0.838313	0.208	0.095	3.23299e-48	Mesenchymal	SCYL1
NUDT22	9.59473e-53	0.669812	0.271	0.142	3.49641e-48	Mesenchymal	NUDT22
CDC26	1.07704e-52	0.632631	0.331	0.195	3.92485e-48	Mesenchymal	CDC26
SYAP1	1.72133e-52	0.564995	0.441	0.294	6.2727e-48	Mesenchymal	SYAP1
ATAD2	3.27983e-52	0.703814	0.205	0.093	1.1952e-47	Mesenchymal	ATAD2
PBX3	3.77028e-52	0.847585	0.362	0.225	1.37393e-47	Mesenchymal	PBX3
UQCRC1	4.96509e-52	0.552339	0.39	0.245	1.80933e-47	Mesenchymal	UQCRC1
DERL2	6.56111e-52	0.60601	0.321	0.187	2.39094e-47	Mesenchymal	DERL2
UGP2	6.77162e-52	0.658494	0.348	0.21	2.46765e-47	Mesenchymal	UGP2
FLNB	8.04372e-52	0.795378	0.251	0.13	2.93121e-47	Mesenchymal	FLNB
RALGPS2	8.78077e-52	0.835165	0.351	0.224	3.1998e-47	Mesenchymal	RALGPS2
NAA20	9.50186e-52	0.56749	0.379	0.237	3.46257e-47	Mesenchymal	NAA20
WDR43	9.62955e-52	0.720216	0.3	0.171	3.5091e-47	Mesenchymal	WDR43
NDFIP2	1.00315e-51	0.964987	0.209	0.098	3.65559e-47	Mesenchymal	NDFIP2
MIS18BP1	1.16967e-51	0.685752	0.257	0.134	4.26238e-47	Mesenchymal	MIS18BP1
RGCC	2.44929e-51	1.70841	0.253	0.146	8.92547e-47	Mesenchymal	RGCC
MMAB	2.53686e-51	0.529036	0.324	0.185	9.24456e-47	Mesenchymal	MMAB
RYK	3.13737e-51	0.62166	0.368	0.228	1.14329e-46	Mesenchymal	RYK
GTF3C6	3.16354e-51	0.525156	0.507	0.361	1.15282e-46	Mesenchymal	GTF3C6
UBE2I	3.7183e-51	0.526096	0.538	0.391	1.35499e-46	Mesenchymal	UBE2I
TMEM65	3.92514e-51	0.721632	0.265	0.141	1.43036e-46	Mesenchymal	TMEM65
RIN2	5.97919e-51	0.702464	0.365	0.23	2.17888e-46	Mesenchymal	RIN2
CTNNBIP1	1.0196e-50	0.845243	0.23	0.116	3.71554e-46	Mesenchymal	CTNNBIP1
PLXNB2	1.10242e-50	0.923805	0.2	0.092	4.01734e-46	Mesenchymal	PLXNB2
ACACA	1.51036e-50	0.557499	0.381	0.24	5.50391e-46	Mesenchymal	ACACA
DCTD	1.66014e-50	0.739129	0.257	0.136	6.0497e-46	Mesenchymal	DCTD
ZNF521	1.8146e-50	0.725908	0.366	0.235	6.61259e-46	Mesenchymal	ZNF521
G6PD	2.14193e-50	0.636766	0.265	0.14	7.80539e-46	Mesenchymal	G6PD
WDR54	2.16047e-50	0.915957	0.203	0.094	7.87296e-46	Mesenchymal	WDR54
CNIH4	7.71046e-50	0.505208	0.397	0.251	2.80977e-45	Mesenchymal	CNIH4
TBC1D1	1.22368e-49	0.785345	0.237	0.121	4.45922e-45	Mesenchymal	TBC1D1
FAM120A	2.56023e-49	0.541174	0.381	0.239	9.32974e-45	Mesenchymal	FAM120A
HAS2	3.02842e-49	1.56691	0.258	0.155	1.10359e-44	Mesenchymal	HAS2
INTS6	3.09863e-49	0.77803	0.25	0.133	1.12917e-44	Mesenchymal	INTS6
GRINA	3.31288e-49	0.717504	0.232	0.116	1.20725e-44	Mesenchymal	GRINA
TAF12	4.53472e-49	0.755617	0.263	0.144	1.6525e-44	Mesenchymal	TAF12
PARP4	4.75748e-49	0.53676	0.374	0.233	1.73367e-44	Mesenchymal	PARP4
CERCAM	1.07021e-48	0.774865	0.218	0.106	3.89995e-44	Mesenchymal	CERCAM
MICA	1.11267e-48	0.715988	0.245	0.128	4.05469e-44	Mesenchymal	MICA
TPGS2	1.16383e-48	0.557575	0.331	0.197	4.2411e-44	Mesenchymal	TPGS2
DNMBP	1.53028e-48	0.895445	0.21	0.102	5.57648e-44	Mesenchymal	DNMBP
AKIRIN1	1.98587e-48	0.786239	0.252	0.135	7.23669e-44	Mesenchymal	AKIRIN1
POLD2	2.20884e-48	0.683971	0.28	0.158	8.04922e-44	Mesenchymal	POLD2
NT5DC2	2.2115e-48	0.837668	0.221	0.11	8.05893e-44	Mesenchymal	NT5DC2
ALG5	2.65899e-48	0.586055	0.345	0.211	9.68962e-44	Mesenchymal	ALG5
FBXO22	2.87041e-48	0.777832	0.244	0.129	1.04601e-43	Mesenchymal	FBXO22
YIPF5	4.89035e-48	0.622191	0.288	0.162	1.78209e-43	Mesenchymal	YIPF5
ANXA6	6.04895e-48	0.552305	0.341	0.207	2.2043e-43	Mesenchymal	ANXA6
PDCD2	6.20717e-48	0.66522	0.283	0.16	2.26196e-43	Mesenchymal	PDCD2
ATP13A3	6.80194e-48	0.542237	0.371	0.234	2.4787e-43	Mesenchymal	ATP13A3
SRP72	9.43463e-48	0.501337	0.449	0.307	3.43807e-43	Mesenchymal	SRP72
SPAG7	1.14999e-47	0.578662	0.364	0.227	4.19067e-43	Mesenchymal	SPAG7
PDGFC	1.25808e-47	0.727253	0.281	0.16	4.58455e-43	Mesenchymal	PDGFC
PMM2	1.56194e-47	0.710822	0.242	0.127	5.69186e-43	Mesenchymal	PMM2
ILK	1.66647e-47	0.540654	0.386	0.248	6.07279e-43	Mesenchymal	ILK
TAF9	2.2355e-47	0.678709	0.271	0.15	8.1464e-43	Mesenchymal	TAF9
PLEKHJ1	3.95744e-47	0.586827	0.269	0.147	1.44213e-42	Mesenchymal	PLEKHJ1
SMTN	5.45335e-47	0.854465	0.237	0.126	1.98726e-42	Mesenchymal	SMTN
SIPA1L3	5.54061e-47	0.809439	0.225	0.115	2.01905e-42	Mesenchymal	SIPA1L3
SNAPC1	5.60922e-47	1.01018	0.202	0.098	2.04405e-42	Mesenchymal	SNAPC1
UTP11	7.74923e-47	0.740351	0.256	0.141	2.8239e-42	Mesenchymal	UTP11
CLPP	8.97342e-47	0.523364	0.321	0.19	3.27001e-42	Mesenchymal	CLPP
HIVEP1	1.32233e-46	0.984282	0.219	0.113	4.81869e-42	Mesenchymal	HIVEP1
ILF2	1.41754e-46	0.600192	0.353	0.223	5.16567e-42	Mesenchymal	ILF2
TXN2	1.554e-46	0.562098	0.349	0.216	5.66293e-42	Mesenchymal	TXN2
TXNDC9	1.79797e-46	0.563788	0.304	0.178	6.55197e-42	Mesenchymal	TXNDC9
CAPZA1	3.04946e-46	0.532743	0.413	0.275	1.11125e-41	Mesenchymal	CAPZA1
MYO10	3.32406e-46	0.56521	0.412	0.277	1.21132e-41	Mesenchymal	MYO10
NR3C1	3.42029e-46	0.503544	0.525	0.382	1.24639e-41	Mesenchymal	NR3C1
COL5A1	3.67394e-46	0.658314	0.279	0.159	1.33882e-41	Mesenchymal	COL5A1
TUBA1B	4.23679e-46	0.705473	0.681	0.608	1.54393e-41	Mesenchymal	TUBA1B
NSD2	4.36027e-46	0.635511	0.28	0.161	1.58892e-41	Mesenchymal	NSD2
C12orf10	4.73221e-46	0.663843	0.296	0.175	1.72446e-41	Mesenchymal	C12orf10
NDUFAF8	5.8042e-46	0.504957	0.418	0.283	2.11511e-41	Mesenchymal	NDUFAF8
TPM1	6.29038e-46	0.852692	0.474	0.364	2.29228e-41	Mesenchymal	TPM1
PAM16	7.04563e-46	0.610788	0.272	0.152	2.5675e-41	Mesenchymal	PAM16
RHBDF1	8.02445e-46	0.844759	0.215	0.11	2.92419e-41	Mesenchymal	RHBDF1
SS18L2	9.16769e-46	0.763669	0.219	0.111	3.3408e-41	Mesenchymal	SS18L2
CRADD	9.9821e-46	0.871665	0.419	0.299	3.63758e-41	Mesenchymal	CRADD
NUPR1	1.8828e-45	0.516735	0.459	0.318	6.8611e-41	Mesenchymal	NUPR1
MRPL32	2.02136e-45	0.749912	0.249	0.136	7.36603e-41	Mesenchymal	MRPL32
EIF3D	2.40463e-45	0.517248	0.466	0.327	8.76271e-41	Mesenchymal	EIF3D
NECTIN2	2.45879e-45	0.554734	0.256	0.138	8.96007e-41	Mesenchymal	NECTIN2
HERC4	2.96187e-45	0.511254	0.498	0.361	1.07934e-40	Mesenchymal	HERC4
SERPINE2	2.96877e-45	0.617743	0.704	0.826	1.08185e-40	Mesenchymal	SERPINE2
FDX2	3.8998e-45	0.732665	0.21	0.105	1.42113e-40	Mesenchymal	FDX2
COA6	4.21346e-45	0.520401	0.359	0.226	1.53543e-40	Mesenchymal	COA6
ENAH	5.90494e-45	0.547823	0.402	0.268	2.15182e-40	Mesenchymal	ENAH
BZW2	7.90482e-45	0.574605	0.263	0.145	2.8806e-40	Mesenchymal	BZW2
COMMD8	1.45917e-44	0.725941	0.241	0.13	5.31736e-40	Mesenchymal	COMMD8
GMDS	1.54163e-44	0.865948	0.241	0.131	5.61784e-40	Mesenchymal	GMDS
KIFC3	2.41345e-44	0.522667	0.277	0.157	8.79487e-40	Mesenchymal	KIFC3
GGH	3.7715e-44	0.567684	0.27	0.152	1.37437e-39	Mesenchymal	GGH
DPM2	6.61898e-44	0.735301	0.216	0.112	2.41202e-39	Mesenchymal	DPM2
NOP58	1.13204e-43	0.778606	0.256	0.147	4.12528e-39	Mesenchymal	NOP58
EIF3B	1.23067e-43	0.56703	0.351	0.225	4.48467e-39	Mesenchymal	EIF3B
SDC2	1.75229e-43	0.889759	0.229	0.125	6.38551e-39	Mesenchymal	SDC2
TMCO3	2.45724e-43	0.605858	0.298	0.179	8.95444e-39	Mesenchymal	TMCO3
KPNA2	3.88984e-43	0.744633	0.221	0.117	1.41749e-38	Mesenchymal	KPNA2
PRKCSH	6.01316e-43	0.544733	0.302	0.181	2.19126e-38	Mesenchymal	PRKCSH
ZNRF1	6.25612e-43	0.61159	0.208	0.104	2.27979e-38	Mesenchymal	ZNRF1
P3H3	7.65585e-43	0.520725	0.212	0.106	2.78987e-38	Mesenchymal	P3H3
SAR1A	1.324e-42	0.602239	0.365	0.239	4.82479e-38	Mesenchymal	SAR1A
VKORC1L1	1.77091e-42	0.691272	0.239	0.131	6.45339e-38	Mesenchymal	VKORC1L1
PKP4	2.05279e-42	0.637785	0.253	0.142	7.48057e-38	Mesenchymal	PKP4
TST	8.33246e-42	0.685035	0.226	0.121	3.03643e-37	Mesenchymal	TST
TRAPPC4	9.80567e-42	0.504257	0.329	0.204	3.57329e-37	Mesenchymal	TRAPPC4
SFXN1	9.93515e-42	0.651289	0.224	0.119	3.62047e-37	Mesenchymal	SFXN1
CISD2	1.42896e-41	0.540322	0.33	0.207	5.20728e-37	Mesenchymal	CISD2
UBXN6	1.90333e-41	0.681015	0.206	0.105	6.93591e-37	Mesenchymal	UBXN6
MCTS1	3.3977e-41	0.603852	0.279	0.164	1.23815e-36	Mesenchymal	MCTS1
PIP4P2	6.73948e-41	0.623066	0.266	0.154	2.45594e-36	Mesenchymal	PIP4P2
SPRYD7	7.65192e-41	0.700928	0.23	0.125	2.78844e-36	Mesenchymal	SPRYD7
PRRC1	2.0035e-40	0.759804	0.205	0.108	7.30097e-36	Mesenchymal	PRRC1
GORASP2	2.09192e-40	0.532685	0.321	0.202	7.62315e-36	Mesenchymal	GORASP2
COQ10B	2.56029e-40	0.539359	0.304	0.186	9.32997e-36	Mesenchymal	COQ10B
DPM1	2.72241e-40	0.679277	0.222	0.12	9.92075e-36	Mesenchymal	DPM1
MRPL11	3.87914e-40	0.551049	0.309	0.191	1.4136e-35	Mesenchymal	MRPL11
ZDHHC3	6.39778e-40	0.602609	0.229	0.125	2.33142e-35	Mesenchymal	ZDHHC3
BUD23	7.29054e-40	0.540104	0.286	0.171	2.65675e-35	Mesenchymal	BUD23
CINP	8.11669e-40	0.781952	0.208	0.11	2.9578e-35	Mesenchymal	CINP
LRRC41	2.14045e-39	0.628653	0.244	0.14	7.80001e-35	Mesenchymal	LRRC41
USP10	2.63757e-39	0.530868	0.301	0.186	9.61158e-35	Mesenchymal	USP10
PMM1	2.83861e-39	0.545196	0.28	0.167	1.03442e-34	Mesenchymal	PMM1
NCOR2	3.59364e-39	0.61697	0.232	0.13	1.30956e-34	Mesenchymal	NCOR2
LTV1	4.81786e-39	0.733232	0.201	0.106	1.75567e-34	Mesenchymal	LTV1
MRPS10	5.69087e-39	0.5106	0.272	0.16	2.07381e-34	Mesenchymal	MRPS10
ANP32E	6.7593e-39	0.622339	0.32	0.206	2.46316e-34	Mesenchymal	ANP32E
MAP2K1	7.26684e-39	0.71427	0.249	0.145	2.64811e-34	Mesenchymal	MAP2K1
GNL2	1.16086e-38	0.694749	0.229	0.129	4.23031e-34	Mesenchymal	GNL2
NOVA1	1.36239e-38	0.567117	0.307	0.194	4.96467e-34	Mesenchymal	NOVA1
NT5DC1	1.53421e-38	0.801645	0.205	0.11	5.59081e-34	Mesenchymal	NT5DC1
HPRT1	2.52872e-38	0.650652	0.229	0.128	9.21491e-34	Mesenchymal	HPRT1
LSM6	3.28192e-38	0.564854	0.252	0.147	1.19597e-33	Mesenchymal	LSM6
DPH3	5.87776e-38	0.564175	0.231	0.129	2.14191e-33	Mesenchymal	DPH3
ALDH2	6.37227e-38	0.874093	0.212	0.119	2.32212e-33	Mesenchymal	ALDH2
MRPS17	6.8647e-38	0.52749	0.211	0.112	2.50156e-33	Mesenchymal	MRPS17
UBA5	1.15221e-37	0.662698	0.227	0.128	4.19875e-33	Mesenchymal	UBA5
SRSF2	1.74303e-37	0.564463	0.362	0.245	6.35177e-33	Mesenchymal	SRSF2
RASA1	1.8689e-37	0.733203	0.429	0.318	6.81047e-33	Mesenchymal	RASA1
EIF2S1	2.18464e-37	0.544097	0.331	0.216	7.96105e-33	Mesenchymal	EIF2S1
ERP44	1.11037e-36	0.51298	0.364	0.247	4.04628e-32	Mesenchymal	ERP44
TMEM41B	1.43977e-36	0.52513	0.243	0.14	5.24666e-32	Mesenchymal	TMEM41B
MRPS7	1.52057e-36	0.598187	0.289	0.182	5.5411e-32	Mesenchymal	MRPS7
HTRA1	1.69455e-36	0.638269	0.52	0.408	6.17512e-32	Mesenchymal	HTRA1
PELO	2.43188e-36	0.57299	0.225	0.127	8.86203e-32	Mesenchymal	PELO
NR4A2	2.57338e-36	0.768843	0.252	0.155	9.37767e-32	Mesenchymal	NR4A2
TMA16	3.55402e-36	0.790171	0.201	0.11	1.29512e-31	Mesenchymal	TMA16
NIT2	1.06861e-35	0.579435	0.244	0.145	3.89411e-31	Mesenchymal	NIT2
COL15A1	1.94631e-35	1.01695	0.344	0.249	7.09256e-31	Mesenchymal	COL15A1
COPG1	2.51106e-35	0.588214	0.252	0.151	9.15054e-31	Mesenchymal	COPG1
NEDD4	4.10905e-35	0.570217	0.257	0.155	1.49738e-30	Mesenchymal	NEDD4
MLX	4.33947e-35	0.562698	0.214	0.12	1.58135e-30	Mesenchymal	MLX
AP3D1	4.60091e-35	0.633099	0.25	0.151	1.67662e-30	Mesenchymal	AP3D1
UACA	7.05861e-35	0.64861	0.408	0.301	2.57223e-30	Mesenchymal	UACA
SLC9A3R2	1.05672e-34	0.610254	0.517	0.411	3.85078e-30	Mesenchymal	SLC9A3R2
MRPL58	2.76486e-34	0.544414	0.254	0.153	1.00754e-29	Mesenchymal	MRPL58
RBCK1	2.96525e-34	0.505137	0.269	0.166	1.08057e-29	Mesenchymal	RBCK1
GPATCH4	4.38901e-34	0.626099	0.237	0.141	1.5994e-29	Mesenchymal	GPATCH4
CSNK1D	5.12278e-34	0.509602	0.261	0.16	1.86679e-29	Mesenchymal	CSNK1D
MTX1	2.0815e-33	0.577312	0.22	0.127	7.5852e-29	Mesenchymal	MTX1
HMGN2	4.52191e-33	0.55301	0.469	0.366	1.64783e-28	Mesenchymal	HMGN2
PTPRE	5.84747e-33	0.607095	0.345	0.247	2.13088e-28	Mesenchymal	PTPRE
UGDH	8.28368e-33	0.605342	0.25	0.153	3.01866e-28	Mesenchymal	UGDH
NUS1	1.57339e-32	0.545973	0.25	0.154	5.7336e-28	Mesenchymal	NUS1
MRPS25	1.969e-32	0.539809	0.242	0.146	7.17524e-28	Mesenchymal	MRPS25
TRIM28	3.26243e-32	0.598327	0.228	0.137	1.18886e-27	Mesenchymal	TRIM28
RASSF8-AS1	3.85906e-32	0.575264	0.282	0.182	1.40628e-27	Mesenchymal	RASSF8-AS1
RAPGEF1	6.72595e-32	0.655426	0.2	0.114	2.451e-27	Mesenchymal	RAPGEF1
PSMD3	8.34362e-32	0.589443	0.234	0.141	3.0405e-27	Mesenchymal	PSMD3
SLC17A5	2.17668e-31	0.583866	0.201	0.115	7.93205e-27	Mesenchymal	SLC17A5
FAM136A	2.29607e-31	0.513186	0.222	0.131	8.36713e-27	Mesenchymal	FAM136A
COPS3	3.37167e-31	0.545703	0.215	0.126	1.22867e-26	Mesenchymal	COPS3
PCBD1	3.75712e-31	0.5326	0.289	0.19	1.36913e-26	Mesenchymal	PCBD1
DSE	5.34115e-31	0.546159	0.256	0.161	1.94637e-26	Mesenchymal	DSE
MMP16	8.50333e-31	0.754967	0.206	0.121	3.0987e-26	Mesenchymal	MMP16
TNIP1	8.6225e-31	0.585657	0.223	0.135	3.14212e-26	Mesenchymal	TNIP1
UBE2J2	9.88394e-31	0.548241	0.238	0.146	3.60181e-26	Mesenchymal	UBE2J2
MRPS23	9.88422e-31	0.524032	0.273	0.177	3.60191e-26	Mesenchymal	MRPS23
FIBIN	1.55893e-30	0.689775	0.237	0.149	5.68091e-26	Mesenchymal	FIBIN
DOCK10	1.7427e-30	0.672694	0.286	0.195	6.35059e-26	Mesenchymal	DOCK10
PRKAA1	1.98517e-30	0.582556	0.2	0.116	7.23415e-26	Mesenchymal	PRKAA1
MITF	2.66915e-30	0.672788	0.21	0.125	9.72663e-26	Mesenchymal	MITF
EMC8	5.92144e-30	0.510126	0.2	0.114	2.15783e-25	Mesenchymal	EMC8
TMPO	1.06069e-29	0.545415	0.286	0.195	3.86527e-25	Mesenchymal	TMPO
ANAPC13	2.01588e-27	0.531739	0.235	0.148	7.34605e-23	Mesenchymal	ANAPC13
CTSK	2.67501e-27	0.570096	0.266	0.177	9.74802e-23	Mesenchymal	CTSK
NUP58	3.01179e-27	0.507484	0.217	0.133	1.09753e-22	Mesenchymal	NUP58
NOP56	2.65698e-26	0.518951	0.266	0.178	9.68229e-22	Mesenchymal	NOP56
EMD	7.67889e-24	0.507717	0.204	0.129	2.79826e-19	Mesenchymal	EMD
RELL1	1.98895e-23	0.517915	0.233	0.155	7.24794e-19	Mesenchymal	RELL1
FBH1	8.55349e-23	0.531378	0.204	0.131	3.11698e-18	Mesenchymal	FBH1
STK38L	4.7105e-21	0.703601	0.241	0.171	1.71655e-16	Mesenchymal	STK38L
COL28A1	0	7.1625	0.531	0.011	0	ENSC	COL28A1
PTPRZ1	0	7.04596	0.879	0.021	0	ENSC	PTPRZ1
STK32A	0	6.99586	0.37	0.005	0	ENSC	STK32A
HLA-DRA	0	6.75757	0.653	0.031	0	ENSC	HLA-DRA
WNT16	0	6.75155	0.319	0.005	0	ENSC	WNT16
HLA-DRB1	0	6.7312	0.631	0.024	0	ENSC	HLA-DRB1
ANGPTL7	0	6.72528	0.209	0.005	0	ENSC	ANGPTL7
HLA-DRB5	0	6.72242	0.429	0.01	0	ENSC	HLA-DRB5
SMIM5	0	6.71586	0.55	0.009	0	ENSC	SMIM5
PRIMA1	0	6.71171	0.206	0.002	0	ENSC	PRIMA1
S100B	0	6.67997	0.91	0.055	0	ENSC	S100B
PLP1	0	6.64201	0.606	0.011	0	ENSC	PLP1
U91319.1	0	6.63771	0.201	0.003	0	ENSC	U91319.1
S100A1	0	6.58955	0.625	0.021	0	ENSC	S100A1
SOX10	0	6.52455	0.463	0.008	0	ENSC	SOX10
LINC02269	0	6.47565	0.223	0.007	0	ENSC	LINC02269
ZNF536	0	6.46355	0.499	0.01	0	ENSC	ZNF536
SOX2-OT	0	6.4176	0.465	0.027	0	ENSC	SOX2-OT
FGFBP2	0	6.39111	0.321	0.006	0	ENSC	FGFBP2
CALN1	0	6.32777	0.231	0.007	0	ENSC	CALN1
CDH19	0	6.32193	0.89	0.035	0	ENSC	CDH19
CHL1	0	6.28242	0.693	0.036	0	ENSC	CHL1
MYOT	0	6.20899	0.218	0.004	0	ENSC	MYOT
SLC35F1	0	6.20073	0.781	0.04	0	ENSC	SLC35F1
ERBB3	0	6.20025	0.41	0.007	0	ENSC	ERBB3
COL9A3	0	6.18844	0.471	0.012	0	ENSC	COL9A3
SHISA9	0	6.17206	0.473	0.011	0	ENSC	SHISA9
MIA	0	6.14822	0.553	0.02	0	ENSC	MIA
LINC01748	0	6.13373	0.23	0.005	0	ENSC	LINC01748
FXYD3	0	6.13252	0.218	0.004	0	ENSC	FXYD3
SOX2	0	6.10894	0.418	0.01	0	ENSC	SOX2
PMP2	0	6.08992	0.364	0.015	0	ENSC	PMP2
RETREG1	0	6.08969	0.757	0.026	0	ENSC	RETREG1
XKR4	0	6.07908	0.243	0.006	0	ENSC	XKR4
CD74	0	6.05708	0.626	0.036	0	ENSC	CD74
NRXN1	0	6.02888	0.663	0.032	0	ENSC	NRXN1
NGFR	0	5.99696	0.452	0.019	0	ENSC	NGFR
PPP2R2B	0	5.97613	0.651	0.031	0	ENSC	PPP2R2B
CTNND2	0	5.97137	0.471	0.012	0	ENSC	CTNND2
RASGEF1C	0	5.90851	0.265	0.006	0	ENSC	RASGEF1C
FAM181B	0	5.89892	0.232	0.004	0	ENSC	FAM181B
TFAP2A	0	5.89518	0.259	0.007	0	ENSC	TFAP2A
GFRA1	0	5.7818	0.579	0.02	0	ENSC	GFRA1
BTC	0	5.76302	0.366	0.022	0	ENSC	BTC
CMTM5	0	5.76271	0.205	0.004	0	ENSC	CMTM5
AC099792.1	0	5.75787	0.257	0.007	0	ENSC	AC099792.1
FOXD3	0	5.75326	0.224	0.007	0	ENSC	FOXD3
AC092691.1	0	5.70924	0.481	0.017	0	ENSC	AC092691.1
IL1RAPL2	0	5.70018	0.283	0.012	0	ENSC	IL1RAPL2
IGSF11	0	5.68794	0.236	0.005	0	ENSC	IGSF11
L1CAM	0	5.68625	0.273	0.006	0	ENSC	L1CAM
ITGB4	0	5.65507	0.381	0.011	0	ENSC	ITGB4
NKAIN2	0	5.61676	0.463	0.028	0	ENSC	NKAIN2
CADM2	0	5.58589	0.486	0.021	0	ENSC	CADM2
TSPAN11	0	5.56241	0.365	0.01	0	ENSC	TSPAN11
GRIK2	0	5.56008	0.782	0.046	0	ENSC	GRIK2
ID4	0	5.55417	0.772	0.065	0	ENSC	ID4
TAC1	0	5.51525	0.205	0.008	0	ENSC	TAC1
FRZB	0	5.51063	0.295	0.013	0	ENSC	FRZB
LRRTM3	0	5.50684	0.239	0.008	0	ENSC	LRRTM3
CTNNA3	0	5.44039	0.595	0.034	0	ENSC	CTNNA3
TMEM178B	0	5.42883	0.37	0.013	0	ENSC	TMEM178B
KLHDC8A	0	5.42309	0.211	0.007	0	ENSC	KLHDC8A
GAP43	0	5.3524	0.513	0.034	0	ENSC	GAP43
ADAM23	0	5.35173	0.513	0.045	0	ENSC	ADAM23
LGI4	0	5.34812	0.268	0.009	0	ENSC	LGI4
NKAIN3	0	5.34506	0.441	0.022	0	ENSC	NKAIN3
ADGRG6	0	5.34405	0.522	0.028	0	ENSC	ADGRG6
GATM	0	5.34305	0.238	0.01	0	ENSC	GATM
FBLN2	0	5.34005	0.242	0.009	0	ENSC	FBLN2
FOXD3-AS1	0	5.33528	0.227	0.01	0	ENSC	FOXD3-AS1
KIRREL3	0	5.30457	0.503	0.033	0	ENSC	KIRREL3
CCN3	0	5.22938	0.836	0.174	0	ENSC	CCN3
CADM1	0	5.21859	0.808	0.07	0	ENSC	CADM1
FLRT3	0	5.20811	0.234	0.015	0	ENSC	FLRT3
SEMA3B	0	5.20272	0.43	0.033	0	ENSC	SEMA3B
GPM6B	0	5.10879	0.86	0.072	0	ENSC	GPM6B
AC092902.4	0	5.08184	0.382	0.022	0	ENSC	AC092902.4
C10orf90	0	5.0812	0.328	0.02	0	ENSC	C10orf90
TRPM3	0	5.07386	0.375	0.022	0	ENSC	TRPM3
AP000787.1	0	5.07342	0.327	0.024	0	ENSC	AP000787.1
KIF5C	0	5.01875	0.263	0.01	0	ENSC	KIF5C
KCNN4	0	4.974	0.281	0.016	0	ENSC	KCNN4
NRXN3	0	4.96891	0.649	0.045	0	ENSC	NRXN3
SPP1	0	4.95653	0.21	0.015	0	ENSC	SPP1
KCNH8	0	4.94473	0.329	0.011	0	ENSC	KCNH8
ADGRB3	0	4.91625	0.676	0.06	0	ENSC	ADGRB3
CADM3	0	4.91016	0.252	0.01	0	ENSC	CADM3
HLA-DPA1	0	4.8977	0.374	0.031	0	ENSC	HLA-DPA1
GPNMB	0	4.89744	0.788	0.089	0	ENSC	GPNMB
TUBB2B	0	4.8919	0.289	0.019	0	ENSC	TUBB2B
PCSK1N	0	4.89041	0.565	0.037	0	ENSC	PCSK1N
ST6GALNAC2	0	4.83299	0.209	0.011	0	ENSC	ST6GALNAC2
TCEAL2	0	4.82033	0.267	0.014	0	ENSC	TCEAL2
P2RX7	0	4.81717	0.27	0.016	0	ENSC	P2RX7
NRCAM	0	4.81219	0.283	0.012	0	ENSC	NRCAM
DMTN	0	4.80088	0.228	0.013	0	ENSC	DMTN
SOX6	0	4.79079	0.654	0.063	0	ENSC	SOX6
SESN3	0	4.77981	0.662	0.079	0	ENSC	SESN3
LINC00511	0	4.77589	0.659	0.063	0	ENSC	LINC00511
ADGRG1	0	4.75189	0.368	0.024	0	ENSC	ADGRG1
ATF3	0	4.75013	0.502	0.079	0	ENSC	ATF3
HLA-DMA	0	4.74379	0.331	0.029	0	ENSC	HLA-DMA
COBL	0	4.71341	0.376	0.024	0	ENSC	COBL
DAPL1	0	4.694	0.266	0.02	0	ENSC	DAPL1
HDAC9	0	4.64764	0.657	0.084	0	ENSC	HDAC9
CADM4	0	4.62723	0.375	0.026	0	ENSC	CADM4
BCL2	0	4.62577	0.363	0.021	0	ENSC	BCL2
SCRG1	0	4.61167	0.252	0.021	0	ENSC	SCRG1
MAPT	0	4.5846	0.23	0.014	0	ENSC	MAPT
ANK3	0	4.58319	0.538	0.059	0	ENSC	ANK3
STOX2	0	4.55296	0.23	0.014	0	ENSC	STOX2
MAP2	0	4.53797	0.293	0.021	0	ENSC	MAP2
SORBS2	0	4.51776	0.763	0.082	0	ENSC	SORBS2
FRMD5	0	4.51642	0.921	0.198	0	ENSC	FRMD5
EPHA3	0	4.46046	0.446	0.036	0	ENSC	EPHA3
GNG7	0	4.4563	0.206	0.014	0	ENSC	GNG7
GPAT3	0	4.43293	0.421	0.064	0	ENSC	GPAT3
CRYAB	0	4.43193	0.937	0.305	0	ENSC	CRYAB
GALNT17	0	4.40615	0.205	0.013	0	ENSC	GALNT17
TSPAN15	0	4.39155	0.519	0.055	0	ENSC	TSPAN15
MATN2	0	4.35706	0.27	0.019	0	ENSC	MATN2
PCDH17	0	4.35349	0.354	0.028	0	ENSC	PCDH17
CLU	0	4.34017	0.896	0.296	0	ENSC	CLU
ALDH1A1	0	4.26533	0.43	0.046	0	ENSC	ALDH1A1
HMCN1	0	4.24306	0.75	0.139	0	ENSC	HMCN1
PMEPA1	0	4.22612	0.753	0.124	0	ENSC	PMEPA1
AC093879.1	0	4.19746	0.217	0.016	0	ENSC	AC093879.1
ATP8A1	0	4.19543	0.231	0.02	0	ENSC	ATP8A1
AKAP6	0	4.19235	0.269	0.029	0	ENSC	AKAP6
TRIM9	0	4.1539	0.286	0.028	0	ENSC	TRIM9
TENM3	0	4.1525	0.741	0.127	0	ENSC	TENM3
SHC4	0	4.12082	0.693	0.107	0	ENSC	SHC4
ANK2	0	4.11531	0.713	0.115	0	ENSC	ANK2
CNTN1	0	4.10147	0.283	0.033	0	ENSC	CNTN1
ZBTB7C	0	4.08767	0.259	0.021	0	ENSC	ZBTB7C
MX1	0	4.06004	0.432	0.055	0	ENSC	MX1
SLC15A3	0	4.00383	0.246	0.025	0	ENSC	SLC15A3
RGS16	0	4.00339	0.494	0.093	0	ENSC	RGS16
CDH2	0	3.994	0.643	0.095	0	ENSC	CDH2
AL139383.1	0	3.99382	0.208	0.034	0	ENSC	AL139383.1
KIAA1217	0	3.97887	0.561	0.082	0	ENSC	KIAA1217
BCHE	0	3.97682	0.431	0.051	0	ENSC	BCHE
NRG3	0	3.96854	0.57	0.065	0	ENSC	NRG3
PLAAT3	0	3.95342	0.557	0.076	0	ENSC	PLAAT3
PLCE1	0	3.94968	0.313	0.033	0	ENSC	PLCE1
ST3GAL6	0	3.9484	0.469	0.063	0	ENSC	ST3GAL6
NDRG2	0	3.92692	0.217	0.016	0	ENSC	NDRG2
DAG1	0	3.92334	0.834	0.201	0	ENSC	DAG1
COL8A1	0	3.91624	0.882	0.285	0	ENSC	COL8A1
CIT	0	3.91584	0.577	0.095	0	ENSC	CIT
ROR1	0	3.90548	0.459	0.052	0	ENSC	ROR1
HLA-DPB1	0	3.9023	0.463	0.091	0	ENSC	HLA-DPB1
LSAMP	0	3.87779	0.789	0.201	0	ENSC	LSAMP
RUNX2	0	3.87667	0.612	0.199	0	ENSC	RUNX2
DNM3	0	3.86658	0.463	0.068	0	ENSC	DNM3
AC007098.1	0	3.85681	0.458	0.076	0	ENSC	AC007098.1
AC092567.1	0	3.85647	0.227	0.027	0	ENSC	AC092567.1
ITGB8	0	3.80817	0.609	0.118	0	ENSC	ITGB8
KAT2B	0	3.79838	0.478	0.078	0	ENSC	KAT2B
FAM184B	0	3.79532	0.216	0.025	0	ENSC	FAM184B
GAS7	0	3.78122	0.779	0.177	0	ENSC	GAS7
SERINC5	0	3.77365	0.649	0.162	0	ENSC	SERINC5
DPP6	0	3.76021	0.312	0.018	0	ENSC	DPP6
LRRC4C	0	3.75974	0.319	0.04	0	ENSC	LRRC4C
KIAA1549L	0	3.75391	0.383	0.043	0	ENSC	KIAA1549L
GABRA2	0	3.73554	0.333	0.04	0	ENSC	GABRA2
NFATC2	0	3.70602	0.385	0.05	0	ENSC	NFATC2
DPP10	0	3.70179	0.249	0.025	0	ENSC	DPP10
FRMD3	0	3.69337	0.415	0.047	0	ENSC	FRMD3
SELENOP	0	3.67382	0.426	0.056	0	ENSC	SELENOP
SYN3	0	3.66755	0.252	0.032	0	ENSC	SYN3
VWA1	0	3.66689	0.29	0.041	0	ENSC	VWA1
LPCAT2	0	3.63897	0.527	0.094	0	ENSC	LPCAT2
FABP5	0	3.62537	0.847	0.356	0	ENSC	FABP5
ARHGEF26	0	3.62452	0.308	0.038	0	ENSC	ARHGEF26
PMP22	0	3.61158	0.823	0.216	0	ENSC	PMP22
COL11A1	0	3.60088	0.341	0.051	0	ENSC	COL11A1
HAND2-AS1	0	3.59298	0.51	0.109	0	ENSC	HAND2-AS1
CKB	0	3.55471	0.536	0.106	0	ENSC	CKB
MEGF9	0	3.50742	0.526	0.107	0	ENSC	MEGF9
TOX	0	3.50677	0.525	0.101	0	ENSC	TOX
EHBP1	0	3.48429	0.951	0.471	0	ENSC	EHBP1
INPP5F	0	3.47685	0.479	0.094	0	ENSC	INPP5F
DDR1	0	3.46485	0.352	0.049	0	ENSC	DDR1
ITPK1	0	3.43418	0.255	0.043	0	ENSC	ITPK1
ENDOD1	0	3.40719	0.488	0.092	0	ENSC	ENDOD1
STK32B	0	3.407	0.242	0.034	0	ENSC	STK32B
MMP17	0	3.40175	0.283	0.039	0	ENSC	MMP17
PKNOX2	0	3.39407	0.381	0.061	0	ENSC	PKNOX2
CERT1	0	3.39352	0.744	0.238	0	ENSC	CERT1
FNIP2	0	3.38733	0.494	0.116	0	ENSC	FNIP2
PTPRJ	0	3.38381	0.536	0.163	0	ENSC	PTPRJ
OLFML2A	0	3.3818	0.549	0.143	0	ENSC	OLFML2A
NCAM1	0	3.36758	0.398	0.058	0	ENSC	NCAM1
TIMP3	0	3.301	0.851	0.26	0	ENSC	TIMP3
GPR155	0	3.29436	0.323	0.053	0	ENSC	GPR155
CRISPLD1	0	3.28701	0.268	0.039	0	ENSC	CRISPLD1
EPB41L3	0	3.26581	0.436	0.077	0	ENSC	EPB41L3
MAP3K1	0	3.2293	0.337	0.063	0	ENSC	MAP3K1
GRIA3	0	3.18663	0.262	0.035	0	ENSC	GRIA3
FXYD1	0	3.18419	0.366	0.07	0	ENSC	FXYD1
KIF16B	0	3.16036	0.478	0.147	0	ENSC	KIF16B
LYST	0	3.15242	0.66	0.206	0	ENSC	LYST
HIVEP3	0	3.14738	0.236	0.046	0	ENSC	HIVEP3
ST6GALNAC3	0	3.14158	0.208	0.033	0	ENSC	ST6GALNAC3
MAPRE2	0	3.13123	0.524	0.124	0	ENSC	MAPRE2
AC068587.4	0	3.12697	0.249	0.043	0	ENSC	AC068587.4
LOXL3	0	3.11884	0.421	0.082	0	ENSC	LOXL3
IFI6	0	3.1178	0.441	0.126	0	ENSC	IFI6
DIP2B	0	3.10188	0.6	0.171	0	ENSC	DIP2B
MEF2C	0	3.10091	0.664	0.177	0	ENSC	MEF2C
DAB1	0	3.10013	0.293	0.05	0	ENSC	DAB1
ARAP2	0	3.09892	0.298	0.047	0	ENSC	ARAP2
ZNF608	0	3.09304	0.27	0.046	0	ENSC	ZNF608
IL1RAPL1	0	3.07242	0.586	0.175	0	ENSC	IL1RAPL1
KIF13B	0	3.06903	0.494	0.114	0	ENSC	KIF13B
NR6A1	0	3.06871	0.262	0.048	0	ENSC	NR6A1
EVA1C	0	3.02959	0.307	0.077	0	ENSC	EVA1C
KLF2	0	3.01535	0.408	0.088	0	ENSC	KLF2
PSAP	0	3.01496	0.952	0.481	0	ENSC	PSAP
SLC22A23	0	3.01332	0.272	0.063	0	ENSC	SLC22A23
CHD7	0	3.01147	0.289	0.051	0	ENSC	CHD7
NLGN4X	0	3.00059	0.569	0.14	0	ENSC	NLGN4X
NEDD9	0	2.99559	0.224	0.035	0	ENSC	NEDD9
SCN1A-AS1	0	2.9809	0.317	0.061	0	ENSC	SCN1A-AS1
ZNRF2	0	2.97549	0.324	0.071	0	ENSC	ZNRF2
HAND2	0	2.97451	0.634	0.222	0	ENSC	HAND2
SHROOM4	0	2.97225	0.34	0.08	0	ENSC	SHROOM4
DOCK5	0	2.96889	0.578	0.188	0	ENSC	DOCK5
SPARCL1	0	2.9632	0.268	0.035	0	ENSC	SPARCL1
GPR137B	0	2.95917	0.367	0.082	0	ENSC	GPR137B
PPFIBP1	0	2.94224	0.878	0.583	0	ENSC	PPFIBP1
RFTN2	0	2.91792	0.376	0.08	0	ENSC	RFTN2
TMOD2	0	2.88786	0.327	0.072	0	ENSC	TMOD2
SYNE2	0	2.86129	0.442	0.121	0	ENSC	SYNE2
ABCA8	0	2.85775	0.317	0.055	0	ENSC	ABCA8
SORBS1	0	2.83012	0.399	0.105	0	ENSC	SORBS1
TMTC2	0	2.81748	0.652	0.234	0	ENSC	TMTC2
ABLIM3	0	2.8157	0.426	0.123	0	ENSC	ABLIM3
CELF2	0	2.803	0.543	0.142	0	ENSC	CELF2
ITGA6	0	2.77829	0.817	0.294	0	ENSC	ITGA6
SPARC	0	2.76067	0.973	0.639	0	ENSC	SPARC
ALDH3A2	0	2.76024	0.368	0.09	0	ENSC	ALDH3A2
ALK	0	2.75865	0.565	0.18	0	ENSC	ALK
MYO1E	0	2.74917	0.579	0.203	0	ENSC	MYO1E
KIAA1211	0	2.74491	0.295	0.066	0	ENSC	KIAA1211
ENPP2	0	2.74097	0.239	0.043	0	ENSC	ENPP2
SCN9A	0	2.66704	0.435	0.107	0	ENSC	SCN9A
KHDRBS3	0	2.66318	0.71	0.302	0	ENSC	KHDRBS3
PCDH9	0	2.62688	0.314	0.08	0	ENSC	PCDH9
PCSK5	0	2.59192	0.26	0.055	0	ENSC	PCSK5
LRRC1	0	2.5708	0.331	0.092	0	ENSC	LRRC1
LGR4	0	2.54866	0.376	0.109	0	ENSC	LGR4
SEMA3C	0	2.54865	0.711	0.24	0	ENSC	SEMA3C
PCGF5	0	2.5395	0.533	0.204	0	ENSC	PCGF5
ZEB2	0	2.535	0.756	0.339	0	ENSC	ZEB2
PDGFA	0	2.5345	0.327	0.064	0	ENSC	PDGFA
SLC44A1	0	2.51915	0.591	0.196	0	ENSC	SLC44A1
ANXA4	0	2.5169	0.62	0.283	0	ENSC	ANXA4
LRP1B	0	2.51563	0.293	0.072	0	ENSC	LRP1B
NEDD4L	0	2.51372	0.364	0.112	0	ENSC	NEDD4L
SYT11	0	2.47075	0.447	0.141	0	ENSC	SYT11
GAB1	0	2.46845	0.439	0.14	0	ENSC	GAB1
QKI	0	2.46022	0.898	0.544	0	ENSC	QKI
MXI1	0	2.45707	0.439	0.136	0	ENSC	MXI1
DST	0	2.44176	0.974	0.69	0	ENSC	DST
SAMD5	0	2.44136	0.399	0.112	0	ENSC	SAMD5
MIR99AHG	0	2.43013	0.571	0.179	0	ENSC	MIR99AHG
MFGE8	0	2.41091	0.603	0.279	0	ENSC	MFGE8
RASAL2	0	2.40729	0.551	0.24	0	ENSC	RASAL2
AOPEP	0	2.40311	0.753	0.349	0	ENSC	AOPEP
EZR	0	2.37798	0.622	0.27	0	ENSC	EZR
CERS6	0	2.36478	0.39	0.117	0	ENSC	CERS6
STARD13-AS	0	2.36	0.431	0.173	0	ENSC	STARD13-AS
TANC1	0	2.3576	0.54	0.207	0	ENSC	TANC1
DMD	0	2.35238	0.588	0.229	0	ENSC	DMD
SYNM	0	2.35199	0.475	0.172	0	ENSC	SYNM
GNG2	0	2.34876	0.544	0.192	0	ENSC	GNG2
S100A10	0	2.34452	0.994	0.817	0	ENSC	S100A10
ARHGAP32	0	2.33778	0.442	0.165	0	ENSC	ARHGAP32
SH3D19	0	2.33768	0.635	0.33	0	ENSC	SH3D19
LINC00632	0	2.3357	0.344	0.098	0	ENSC	LINC00632
PLPP1	0	2.33495	0.575	0.204	0	ENSC	PLPP1
NPAS3	0	2.32971	0.435	0.156	0	ENSC	NPAS3
CXXC5	0	2.32573	0.531	0.151	0	ENSC	CXXC5
PDPN	0	2.29672	0.678	0.324	0	ENSC	PDPN
AP003086.1	0	2.27568	0.412	0.159	0	ENSC	AP003086.1
SH3PXD2A	0	2.2636	0.674	0.364	0	ENSC	SH3PXD2A
SORCS1	0	2.26155	0.598	0.2	0	ENSC	SORCS1
TLE1	0	2.25385	0.509	0.19	0	ENSC	TLE1
HCFC1R1	0	2.24595	0.435	0.175	0	ENSC	HCFC1R1
OSBPL10	0	2.24417	0.406	0.138	0	ENSC	OSBPL10
FOXO1	0	2.24184	0.397	0.132	0	ENSC	FOXO1
DTNA	0	2.22197	0.44	0.161	0	ENSC	DTNA
DLG1	0	2.20563	0.64	0.385	0	ENSC	DLG1
BACE2	0	2.19769	0.46	0.186	0	ENSC	BACE2
NAV3	0	2.16969	0.728	0.436	0	ENSC	NAV3
SPATA13	0	2.16041	0.416	0.158	0	ENSC	SPATA13
SLC23A2	0	2.13499	0.436	0.151	0	ENSC	SLC23A2
ARHGAP24	0	2.11724	0.762	0.494	0	ENSC	ARHGAP24
ADD3	0	2.1129	0.611	0.265	0	ENSC	ADD3
CD9	0	2.11269	0.923	0.598	0	ENSC	CD9
PTPN12	0	2.11147	0.78	0.452	0	ENSC	PTPN12
PIP4K2A	0	2.10863	0.431	0.171	0	ENSC	PIP4K2A
VGLL4	0	2.08609	0.623	0.288	0	ENSC	VGLL4
MYO5A	0	2.08238	0.525	0.235	0	ENSC	MYO5A
WIPF1	0	2.05793	0.515	0.233	0	ENSC	WIPF1
SOX4	0	2.04648	0.497	0.212	0	ENSC	SOX4
TANC2	0	2.04496	0.596	0.314	0	ENSC	TANC2
FAM210B	0	2.04247	0.506	0.234	0	ENSC	FAM210B
GSN	0	2.0398	0.722	0.534	0	ENSC	GSN
ITGAV	0	1.98483	0.535	0.27	0	ENSC	ITGAV
SPTBN1	0	1.95823	0.779	0.518	0	ENSC	SPTBN1
NLGN1	0	1.91637	0.555	0.25	0	ENSC	NLGN1
KCNMA1	0	1.88383	0.703	0.254	0	ENSC	KCNMA1
EMP1	0	1.88078	0.741	0.405	0	ENSC	EMP1
PTPN13	0	1.87003	0.551	0.27	0	ENSC	PTPN13
NAV2	0	1.86545	0.518	0.22	0	ENSC	NAV2
UTRN	0	1.86405	0.585	0.295	0	ENSC	UTRN
GULP1	0	1.8559	0.573	0.297	0	ENSC	GULP1
PLAC9	0	1.84374	0.421	0.134	0	ENSC	PLAC9
SIPA1L2	0	1.81191	0.412	0.15	0	ENSC	SIPA1L2
IFI16	0	1.7888	0.535	0.228	0	ENSC	IFI16
ANXA1	0	1.78081	0.887	0.496	0	ENSC	ANXA1
RDX	0	1.7384	0.691	0.416	0	ENSC	RDX
ATOX1	0	1.72181	0.773	0.553	0	ENSC	ATOX1
PLS3	0	1.71416	0.633	0.353	0	ENSC	PLS3
CD59	0	1.70821	0.946	0.745	0	ENSC	CD59
LRMDA	0	1.70697	0.551	0.255	0	ENSC	LRMDA
MAP4K5	0	1.70351	0.579	0.324	0	ENSC	MAP4K5
PRKD1	0	1.69091	0.601	0.339	0	ENSC	PRKD1
SCARB2	0	1.68057	0.761	0.505	0	ENSC	SCARB2
CYSTM1	0	1.67515	0.667	0.39	0	ENSC	CYSTM1
TIMP2	0	1.66459	0.933	0.724	0	ENSC	TIMP2
TCEAL4	0	1.65789	0.68	0.423	0	ENSC	TCEAL4
ZNF706	0	1.65601	0.675	0.396	0	ENSC	ZNF706
STARD13	0	1.65506	0.746	0.506	0	ENSC	STARD13
APP	0	1.61807	0.897	0.698	0	ENSC	APP
MAP1B	0	1.57691	0.822	0.507	0	ENSC	MAP1B
PLXDC2	0	1.56527	0.654	0.333	0	ENSC	PLXDC2
CTNNA1	0	1.56437	0.818	0.598	0	ENSC	CTNNA1
LGALS3	0	1.46609	0.914	0.788	0	ENSC	LGALS3
STMN1	0	1.46359	0.737	0.42	0	ENSC	STMN1
ADGRL3	0	1.43427	0.557	0.235	0	ENSC	ADGRL3
ZBTB20	0	1.42818	0.769	0.604	0	ENSC	ZBTB20
NPC2	0	1.25563	0.789	0.587	0	ENSC	NPC2
AHNAK	0	1.15504	0.83	0.647	0	ENSC	AHNAK
MTRNR2L12	0	1.13638	0.788	0.616	0	ENSC	MTRNR2L12
S100A6	0	1.06587	0.999	0.997	0	ENSC	S100A6
TOMM7	0	1.0154	0.822	0.741	0	ENSC	TOMM7
RHOA	0	0.962624	0.833	0.707	0	ENSC	RHOA
YWHAZ	0	0.961635	0.865	0.742	0	ENSC	YWHAZ
H3F3A	0	0.86675	0.924	0.865	0	ENSC	H3F3A
ANXA5	0	0.706268	0.961	0.932	0	ENSC	ANXA5
VIM	0	0.705062	0.999	0.998	0	ENSC	VIM
MVB12B	1.77933e-307	2.80626	0.262	0.06	6.48407e-303	ENSC	MVB12B
FIGN	1.16338e-304	2.35925	0.358	0.119	4.23946e-300	ENSC	FIGN
AP1S2	1.57574e-303	1.33198	0.666	0.417	5.74214e-299	ENSC	AP1S2
SYNGR1	1.1005e-302	1.92319	0.483	0.214	4.01033e-298	ENSC	SYNGR1
TMEM117	4.75637e-302	1.91148	0.484	0.225	1.73327e-297	ENSC	TMEM117
PELI1	4.55085e-297	2.21916	0.331	0.1	1.65838e-292	ENSC	PELI1
SAMHD1	2.91431e-296	2.50902	0.3	0.084	1.062e-291	ENSC	SAMHD1
PTAR1	8.45311e-295	2.02331	0.419	0.169	3.0804e-290	ENSC	PTAR1
KIAA0930	6.39265e-294	2.61316	0.287	0.077	2.32954e-289	ENSC	KIAA0930
PCDHGC3	9.62001e-293	2.25757	0.373	0.136	3.50563e-288	ENSC	PCDHGC3
ITM2B	1.76924e-292	0.812685	0.869	0.791	6.4473e-288	ENSC	ITM2B
ZNF704	2.29881e-292	2.16525	0.318	0.093	8.37708e-288	ENSC	ZNF704
KIDINS220	7.85326e-287	1.78195	0.505	0.258	2.86181e-282	ENSC	KIDINS220
MTURN	1.38551e-286	2.70063	0.259	0.063	5.04892e-282	ENSC	MTURN
MARCKS	4.28363e-286	1.27254	0.66	0.4	1.561e-281	ENSC	MARCKS
C3orf70	2.68898e-285	2.83105	0.203	0.036	9.79892e-281	ENSC	C3orf70
DKK3	2.59391e-284	1.25605	0.702	0.526	9.45248e-280	ENSC	DKK3
B2M	3.4713e-282	0.863342	0.996	0.989	1.26498e-277	ENSC	B2M
COL24A1	7.98204e-282	2.83767	0.234	0.051	2.90874e-277	ENSC	COL24A1
ERBIN	8.47055e-282	1.58506	0.627	0.406	3.08675e-277	ENSC	ERBIN
TUBA1A	1.12146e-276	0.952817	0.785	0.547	4.08671e-272	ENSC	TUBA1A
ABL2	5.27608e-276	1.83015	0.54	0.302	1.92266e-271	ENSC	ABL2
PON2	8.36109e-274	1.589	0.616	0.392	3.04687e-269	ENSC	PON2
ABI1	3.81609e-271	1.95976	0.442	0.2	1.39062e-266	ENSC	ABI1
IQGAP2	1.03369e-269	2.3033	0.237	0.053	3.76687e-265	ENSC	IQGAP2
FEM1C	2.20453e-266	2.51645	0.305	0.097	8.03353e-262	ENSC	FEM1C
PDLIM4	3.75791e-265	1.42595	0.671	0.46	1.36942e-260	ENSC	PDLIM4
SORT1	3.78402e-265	2.01146	0.384	0.15	1.37894e-260	ENSC	SORT1
CST3	2.54241e-262	0.918013	0.926	0.898	9.26481e-258	ENSC	CST3
KIF21A	9.65758e-259	2.32474	0.267	0.074	3.51932e-254	ENSC	KIF21A
SCARA3	1.90107e-258	2.64038	0.258	0.07	6.92769e-254	ENSC	SCARA3
ADK	4.66722e-258	1.41966	0.612	0.389	1.70078e-253	ENSC	ADK
XYLT1	1.79149e-253	2.3898	0.291	0.09	6.52837e-249	ENSC	XYLT1
SERPING1	2.81698e-252	1.73097	0.34	0.115	1.02654e-247	ENSC	SERPING1
AL033504.1	7.08412e-251	2.45504	0.267	0.076	2.58152e-246	ENSC	AL033504.1
PRKCA	9.58779e-250	1.90878	0.643	0.504	3.49389e-245	ENSC	PRKCA
C1QL1	2.62451e-249	3.11848	0.205	0.044	9.56396e-245	ENSC	C1QL1
LRP6	9.51928e-249	1.94562	0.375	0.151	3.46892e-244	ENSC	LRP6
LAMP2	7.46073e-248	1.45409	0.56	0.329	2.71876e-243	ENSC	LAMP2
S100A16	3.20236e-247	1.17673	0.669	0.423	1.16697e-242	ENSC	S100A16
TSC22D3	4.04131e-244	2.29582	0.235	0.058	1.4727e-239	ENSC	TSC22D3
CD81	1.21447e-243	0.680397	0.947	0.904	4.42564e-239	ENSC	CD81
ANKRD28	2.24511e-243	1.32587	0.684	0.495	8.18141e-239	ENSC	ANKRD28
DISC1	1.52691e-241	2.10265	0.291	0.092	5.5642e-237	ENSC	DISC1
STX7	1.26294e-240	1.91068	0.424	0.2	4.6023e-236	ENSC	STX7
KLHL13	2.16965e-240	2.73988	0.231	0.059	7.90642e-236	ENSC	KLHL13
CDC14B	2.74134e-240	1.7991	0.431	0.205	9.98971e-236	ENSC	CDC14B
BAALC	6.49482e-236	2.93446	0.222	0.056	2.36678e-231	ENSC	BAALC
PLEKHG1	1.07022e-234	1.95889	0.371	0.151	3.89997e-230	ENSC	PLEKHG1
SEC11C	6.91526e-234	1.6173	0.481	0.251	2.51999e-229	ENSC	SEC11C
SLC1A4	6.57204e-233	2.81543	0.201	0.045	2.39492e-228	ENSC	SLC1A4
GAB2	2.63393e-232	1.6411	0.481	0.254	9.5983e-228	ENSC	GAB2
PPP2R3A	3.71053e-232	1.6912	0.509	0.288	1.35215e-227	ENSC	PPP2R3A
CPPED1	1.27896e-228	2.1989	0.267	0.081	4.66067e-224	ENSC	CPPED1
MACROD2	3.1186e-225	2.60088	0.249	0.074	1.13645e-220	ENSC	MACROD2
AC015923.1	6.99171e-223	2.54554	0.254	0.077	2.54785e-218	ENSC	AC015923.1
FEZ1	5.94415e-222	1.61754	0.465	0.239	2.16611e-217	ENSC	FEZ1
PRCP	1.06403e-221	1.81505	0.402	0.186	3.87745e-217	ENSC	PRCP
S100A4	1.22748e-220	1.63921	0.603	0.361	4.47307e-216	ENSC	S100A4
NES	5.53956e-220	1.57161	0.502	0.279	2.01867e-215	ENSC	NES
NCALD	2.40658e-218	1.97046	0.269	0.083	8.76981e-214	ENSC	NCALD
DPYSL3	1.83931e-217	1.50463	0.507	0.292	6.70263e-213	ENSC	DPYSL3
EMP3	1.13816e-215	0.759119	0.895	0.851	4.14755e-211	ENSC	EMP3
SCCPDH	3.3453e-214	1.54876	0.491	0.274	1.21906e-209	ENSC	SCCPDH
C1orf198	7.22645e-214	2.5115	0.224	0.061	2.63339e-209	ENSC	C1orf198
AGAP1	7.58447e-213	1.47362	0.571	0.383	2.76386e-208	ENSC	AGAP1
CNN3	2.80399e-210	0.879298	0.802	0.707	1.0218e-205	ENSC	CNN3
A1BG	7.0756e-210	1.85659	0.323	0.123	2.57842e-205	ENSC	A1BG
SNTB1	4.19169e-209	1.24307	0.621	0.412	1.52749e-204	ENSC	SNTB1
NID1	7.48201e-209	1.42555	0.482	0.257	2.72652e-204	ENSC	NID1
PER3	4.50134e-208	2.30798	0.225	0.063	1.64033e-203	ENSC	PER3
ITPR3	1.21432e-206	2.56174	0.206	0.053	4.42511e-202	ENSC	ITPR3
ABCA1	8.05433e-206	2.03802	0.33	0.134	2.93508e-201	ENSC	ABCA1
CXADR	1.70935e-205	2.43485	0.237	0.072	6.22904e-201	ENSC	CXADR
S100A13	4.20051e-203	0.874979	0.805	0.733	1.53071e-198	ENSC	S100A13
PEPD	2.98011e-202	1.60615	0.474	0.262	1.08598e-197	ENSC	PEPD
DPYSL2	1.60682e-200	1.41066	0.552	0.372	5.85543e-196	ENSC	DPYSL2
AKAP13	5.11011e-200	0.991097	0.699	0.55	1.86218e-195	ENSC	AKAP13
TXNIP	2.36478e-199	1.75137	0.377	0.17	8.6175e-195	ENSC	TXNIP
MBNL2	2.00252e-198	1.50812	0.496	0.289	7.29738e-194	ENSC	MBNL2
MDGA2	1.37189e-197	1.24589	0.237	0.068	4.99931e-193	ENSC	MDGA2
ARHGAP5	1.60051e-197	1.41903	0.535	0.33	5.83241e-193	ENSC	ARHGAP5
THEM4	4.35406e-196	2.27553	0.23	0.069	1.58666e-191	ENSC	THEM4
NEK1	6.01211e-196	1.7842	0.375	0.173	2.19087e-191	ENSC	NEK1
VPS37B	1.22212e-195	2.05632	0.278	0.1	4.45352e-191	ENSC	VPS37B
TGFB2	2.69582e-195	2.10933	0.247	0.078	9.82385e-191	ENSC	TGFB2
SAP30	5.89316e-195	1.79993	0.347	0.149	2.14753e-190	ENSC	SAP30
CLIC4	1.50808e-194	1.11271	0.661	0.511	5.49559e-190	ENSC	CLIC4
TTLL7	5.62452e-194	1.74206	0.383	0.182	2.04963e-189	ENSC	TTLL7
AFAP1L2	5.17184e-193	1.74425	0.32	0.127	1.88467e-188	ENSC	AFAP1L2
VPS13C	2.33216e-191	1.31435	0.533	0.338	8.49862e-187	ENSC	VPS13C
EHD4	3.47268e-191	1.95017	0.318	0.131	1.26548e-186	ENSC	EHD4
BCL2L14	4.93559e-191	2.18011	0.235	0.073	1.79858e-186	ENSC	BCL2L14
ARHGAP42	6.68316e-188	1.91007	0.258	0.087	2.43541e-183	ENSC	ARHGAP42
SASH1	1.0177e-187	1.18227	0.543	0.338	3.70858e-183	ENSC	SASH1
SDC3	3.95189e-187	2.50183	0.202	0.056	1.44011e-182	ENSC	SDC3
CLCN3	7.95513e-187	1.51788	0.456	0.255	2.89893e-182	ENSC	CLCN3
EDIL3	1.51715e-186	0.843419	0.533	0.281	5.52865e-182	ENSC	EDIL3
PRNP	2.63038e-186	1.71332	0.413	0.214	9.58536e-182	ENSC	PRNP
ABLIM1	4.96672e-186	2.30153	0.231	0.073	1.80992e-181	ENSC	ABLIM1
CASC15	1.80487e-184	1.49138	0.371	0.167	6.57713e-180	ENSC	CASC15
KANSL1L	7.24037e-184	1.7601	0.365	0.171	2.63846e-179	ENSC	KANSL1L
SELENOW	6.86739e-183	0.819975	0.838	0.712	2.50254e-178	ENSC	SELENOW
SLCO3A1	8.42343e-183	1.73028	0.387	0.191	3.06958e-178	ENSC	SLCO3A1
FMNL2	2.85131e-182	1.40315	0.494	0.3	1.03905e-177	ENSC	FMNL2
SNRPB2	5.7636e-182	1.39628	0.528	0.351	2.10031e-177	ENSC	SNRPB2
PRKCE	8.86006e-182	1.70148	0.398	0.205	3.22869e-177	ENSC	PRKCE
FBXW7	2.63625e-181	1.54942	0.47	0.276	9.60675e-177	ENSC	FBXW7
TMEM47	7.04012e-181	1.64905	0.35	0.158	2.56549e-176	ENSC	TMEM47
P3H2	1.59576e-180	2.19051	0.3	0.124	5.81513e-176	ENSC	P3H2
AKAP9	2.41395e-180	1.29146	0.579	0.424	8.79667e-176	ENSC	AKAP9
CDC42EP5	4.19439e-178	1.6375	0.311	0.124	1.52848e-173	ENSC	CDC42EP5
BACH2	1.52587e-177	1.75732	0.336	0.148	5.56041e-173	ENSC	BACH2
CDK5RAP2	1.85312e-176	1.58779	0.388	0.194	6.75296e-172	ENSC	CDK5RAP2
AC010894.3	9.15261e-176	1.9325	0.292	0.116	3.3353e-171	ENSC	AC010894.3
ANKRD44	8.95104e-175	1.72383	0.337	0.15	3.26185e-170	ENSC	ANKRD44
KANK1	2.24172e-174	2.1937	0.235	0.08	8.16906e-170	ENSC	KANK1
ARHGAP31	8.04945e-174	1.97056	0.278	0.108	2.9333e-169	ENSC	ARHGAP31
CLIP4	3.20271e-173	1.68458	0.353	0.166	1.1671e-168	ENSC	CLIP4
FBXL2	6.08738e-172	2.02348	0.289	0.118	2.2183e-167	ENSC	FBXL2
AEBP1	6.90804e-172	1.43172	0.376	0.177	2.51736e-167	ENSC	AEBP1
PRSS23	9.0432e-172	1.07944	0.509	0.287	3.29543e-167	ENSC	PRSS23
IFNAR2	2.69918e-171	1.74538	0.319	0.139	9.83607e-167	ENSC	IFNAR2
DMXL1	3.51776e-171	1.60538	0.38	0.19	1.28191e-166	ENSC	DMXL1
SAMD4B	1.20776e-169	1.81842	0.341	0.16	4.40121e-165	ENSC	SAMD4B
CMTM3	2.28539e-169	1.99876	0.236	0.08	8.32818e-165	ENSC	CMTM3
PEBP1	1.68734e-168	0.771558	0.841	0.76	6.14885e-164	ENSC	PEBP1
HABP4	1.2701e-165	1.54956	0.379	0.194	4.62839e-161	ENSC	HABP4
SERINC1	1.30893e-165	1.21521	0.538	0.364	4.76986e-161	ENSC	SERINC1
OSBPL9	2.92748e-165	1.53932	0.402	0.216	1.0668e-160	ENSC	OSBPL9
RNF217	2.87583e-164	1.83885	0.337	0.159	1.04798e-159	ENSC	RNF217
FYN	3.38478e-164	1.13717	0.539	0.36	1.23345e-159	ENSC	FYN
PTN	1.70973e-163	1.87855	0.466	0.305	6.23044e-159	ENSC	PTN
OPHN1	1.52223e-162	1.79543	0.29	0.121	5.54716e-158	ENSC	OPHN1
GLUL	2.94943e-162	1.98501	0.391	0.21	1.0748e-157	ENSC	GLUL
CLASP2	6.43824e-162	1.43227	0.446	0.265	2.34616e-157	ENSC	CLASP2
JAM3	1.96859e-161	1.6168	0.371	0.189	7.17372e-157	ENSC	JAM3
CTSF	3.24779e-161	1.80604	0.271	0.106	1.18353e-156	ENSC	CTSF
PTGDS	3.34888e-161	1.31961	0.243	0.083	1.22037e-156	ENSC	PTGDS
ETS1	2.54292e-160	1.8309	0.27	0.107	9.26667e-156	ENSC	ETS1
AHR	1.3326e-159	1.20389	0.547	0.362	4.85612e-155	ENSC	AHR
SSH2	2.2124e-159	1.47466	0.459	0.282	8.0622e-155	ENSC	SSH2
PTEN	2.42415e-159	1.17821	0.59	0.436	8.83385e-155	ENSC	PTEN
KIFAP3	2.7767e-159	1.49999	0.353	0.17	1.01186e-154	ENSC	KIFAP3
SLC44A2	5.16605e-159	2.03816	0.208	0.067	1.88256e-154	ENSC	SLC44A2
RAPGEF2	7.0017e-158	1.47486	0.431	0.248	2.55149e-153	ENSC	RAPGEF2
C12orf76	1.93239e-157	1.92751	0.257	0.099	7.04181e-153	ENSC	C12orf76
FGL2	2.38818e-157	1.12738	0.351	0.163	8.70277e-153	ENSC	FGL2
OAF	2.60739e-157	1.85949	0.295	0.127	9.50159e-153	ENSC	OAF
EPB41L2	6.76842e-157	1.25885	0.516	0.35	2.46648e-152	ENSC	EPB41L2
DOK1	3.75035e-156	2.06919	0.22	0.075	1.36667e-151	ENSC	DOK1
SRGAP2	4.03817e-156	1.81611	0.312	0.144	1.47155e-151	ENSC	SRGAP2
FAM76B	1.16393e-155	1.96817	0.218	0.073	4.24149e-151	ENSC	FAM76B
ZFYVE16	3.26999e-155	1.43318	0.48	0.304	1.19162e-150	ENSC	ZFYVE16
SEMA5A	2.30951e-154	1.15941	0.466	0.268	8.4161e-150	ENSC	SEMA5A
DNAJB2	4.97179e-154	2.01551	0.211	0.07	1.81177e-149	ENSC	DNAJB2
CNP	2.19877e-153	1.83274	0.271	0.11	8.01256e-149	ENSC	CNP
NBEA	4.98645e-152	1.53585	0.359	0.181	1.81711e-147	ENSC	NBEA
ASAH1	6.8446e-151	1.19547	0.503	0.325	2.49424e-146	ENSC	ASAH1
DIXDC1	1.05581e-150	1.65721	0.304	0.137	3.84748e-146	ENSC	DIXDC1
VAT1	1.52935e-150	1.40781	0.41	0.229	5.57312e-146	ENSC	VAT1
PLCG2	3.2643e-149	1.36681	0.472	0.308	1.18954e-144	ENSC	PLCG2
SECISBP2L	1.52235e-148	1.36577	0.437	0.262	5.54758e-144	ENSC	SECISBP2L
PPP1R9A	7.25992e-148	1.83715	0.267	0.11	2.64559e-143	ENSC	PPP1R9A
LINC02614	9.91656e-147	2.08761	0.22	0.079	3.61369e-142	ENSC	LINC02614
KIF13A	2.94463e-146	1.2122	0.541	0.383	1.07305e-141	ENSC	KIF13A
YPEL3	1.34029e-144	1.44345	0.325	0.152	4.88417e-140	ENSC	YPEL3
KLF6	1.95718e-144	0.957791	0.624	0.45	7.13215e-140	ENSC	KLF6
CNKSR3	4.14152e-144	2.32938	0.215	0.078	1.50921e-139	ENSC	CNKSR3
PROS1	5.3621e-144	1.64985	0.327	0.159	1.954e-139	ENSC	PROS1
SUPT3H	4.15812e-143	1.81738	0.405	0.238	1.51526e-138	ENSC	SUPT3H
SCAPER	1.99124e-142	1.56993	0.355	0.186	7.25626e-138	ENSC	SCAPER
DSEL	4.61798e-142	1.35051	0.497	0.327	1.68284e-137	ENSC	DSEL
MAP3K4	4.01607e-141	1.36532	0.427	0.25	1.4635e-136	ENSC	MAP3K4
CYBRD1	1.82057e-140	1.46736	0.4	0.233	6.63435e-136	ENSC	CYBRD1
KIF1B	2.75713e-139	1.24367	0.471	0.303	1.00473e-134	ENSC	KIF1B
PGM2L1	1.59889e-138	1.90161	0.255	0.107	5.82652e-134	ENSC	PGM2L1
COL5A2	2.45524e-138	0.831776	0.679	0.553	8.94714e-134	ENSC	COL5A2
MAP4	1.71483e-137	0.575827	0.841	0.777	6.24901e-133	ENSC	MAP4
NFIB	3.62143e-137	1.18917	0.378	0.196	1.31969e-132	ENSC	NFIB
VMP1	4.33978e-137	1.20038	0.587	0.451	1.58146e-132	ENSC	VMP1
CTSD	1.7236e-136	1.35286	0.581	0.431	6.28095e-132	ENSC	CTSD
PRKCA-AS1	1.61027e-135	1.99499	0.207	0.074	5.86799e-131	ENSC	PRKCA-AS1
SIK3	7.40106e-134	1.07249	0.581	0.436	2.69702e-129	ENSC	SIK3
IFIT3	9.92902e-134	2.19352	0.218	0.082	3.61823e-129	ENSC	IFIT3
TNIK	1.52161e-132	1.43293	0.391	0.223	5.54489e-128	ENSC	TNIK
SEPTIN7	4.46491e-131	0.564707	0.819	0.781	1.62706e-126	ENSC	SEPTIN7
SMIM29	5.24431e-131	1.4014	0.373	0.205	1.91108e-126	ENSC	SMIM29
PTPDC1	5.50624e-131	2.11602	0.2	0.072	2.00653e-126	ENSC	PTPDC1
LARGE1	1.59948e-130	1.3274	0.456	0.294	5.82868e-126	ENSC	LARGE1
TCEAL3	2.15299e-130	1.2197	0.478	0.315	7.84572e-126	ENSC	TCEAL3
LHFPL2	5.75115e-130	1.39927	0.384	0.218	2.09578e-125	ENSC	LHFPL2
GLI3	3.62999e-129	1.44707	0.373	0.207	1.3228e-124	ENSC	GLI3
PPFIA1	1.3354e-128	1.51446	0.413	0.254	4.86634e-124	ENSC	PPFIA1
ATP1B1	2.95595e-128	1.50555	0.394	0.231	1.07718e-123	ENSC	ATP1B1
ANXA2	1.43181e-127	0.508702	0.945	0.886	5.21765e-123	ENSC	ANXA2
UNC13B	2.51327e-126	1.89228	0.246	0.106	9.15861e-122	ENSC	UNC13B
ATP2B4	9.46296e-126	1.30234	0.516	0.362	3.4484e-121	ENSC	ATP2B4
LAMP1	2.08705e-125	1.01566	0.547	0.408	7.60543e-121	ENSC	LAMP1
TMEM176B	3.05988e-125	1.05792	0.258	0.103	1.11505e-120	ENSC	TMEM176B
HIST1H1E	3.78203e-124	1.26676	0.416	0.244	1.37821e-119	ENSC	HIST1H1E
CPQ	5.18527e-124	1.27129	0.422	0.26	1.88957e-119	ENSC	CPQ
FAM89A	2.30436e-123	1.36019	0.29	0.134	8.39733e-119	ENSC	FAM89A
RNF130	6.19796e-123	1.32764	0.386	0.223	2.2586e-118	ENSC	RNF130
AL050309.1	6.48039e-123	1.52719	0.34	0.184	2.36152e-118	ENSC	AL050309.1
BEND6	1.62202e-122	1.88006	0.247	0.109	5.91081e-118	ENSC	BEND6
SCD	2.41663e-122	1.21343	0.583	0.439	8.80645e-118	ENSC	SCD
GSAP	6.07183e-122	1.90409	0.256	0.115	2.21264e-117	ENSC	GSAP
SPRY2	1.8858e-121	1.4723	0.418	0.263	6.87205e-117	ENSC	SPRY2
TCEAL7	5.48965e-121	1.6513	0.327	0.173	2.00048e-116	ENSC	TCEAL7
FXYD6	2.83552e-119	1.35839	0.347	0.186	1.03329e-114	ENSC	FXYD6
POLK	1.08265e-118	1.41582	0.343	0.188	3.94527e-114	ENSC	POLK
PTPRS	1.33417e-118	1.48394	0.322	0.17	4.86183e-114	ENSC	PTPRS
RNF13	4.20394e-116	1.14323	0.465	0.312	1.53196e-111	ENSC	RNF13
EMP2	5.26302e-116	1.30491	0.435	0.276	1.9179e-111	ENSC	EMP2
SPAG9	6.99784e-116	1.01117	0.541	0.41	2.55008e-111	ENSC	SPAG9
FNBP1L	3.08144e-114	1.50095	0.238	0.103	1.12291e-109	ENSC	FNBP1L
ARL2	4.93333e-114	0.886873	0.606	0.478	1.79775e-109	ENSC	ARL2
NTNG1	3.74984e-113	2.1766	0.224	0.099	1.36648e-108	ENSC	NTNG1
NCOA7	4.38755e-112	1.21125	0.356	0.201	1.59887e-107	ENSC	NCOA7
SNHG26	7.28943e-112	1.77033	0.204	0.082	2.65634e-107	ENSC	SNHG26
KLF3	1.38881e-111	1.54537	0.302	0.157	5.06098e-107	ENSC	KLF3
FAM107B	1.22747e-110	1.14681	0.313	0.159	4.47303e-106	ENSC	FAM107B
FAM126A	1.68935e-108	1.15118	0.473	0.334	6.15615e-104	ENSC	FAM126A
AC087286.2	5.8305e-108	1.73948	0.217	0.092	2.12469e-103	ENSC	AC087286.2
TPT1-AS1	9.3543e-108	1.49882	0.293	0.152	3.4088e-103	ENSC	TPT1-AS1
MAGI2	1.94819e-107	0.737483	0.705	0.608	7.09938e-103	ENSC	MAGI2
MAML3	2.33801e-107	1.45866	0.352	0.208	8.51995e-103	ENSC	MAML3
CDC42SE1	3.75369e-107	1.47834	0.271	0.132	1.36788e-102	ENSC	CDC42SE1
SIPA1L1	1.71284e-106	1.08368	0.466	0.317	6.24177e-102	ENSC	SIPA1L1
MICALL2	9.6556e-106	1.48392	0.267	0.13	3.5186e-101	ENSC	MICALL2
IRS2	1.10402e-105	1.48922	0.24	0.109	4.02315e-101	ENSC	IRS2
KLF13	1.27308e-105	1.31459	0.324	0.177	4.63924e-101	ENSC	KLF13
AC023424.3	3.26629e-105	1.98915	0.209	0.089	1.19027e-100	ENSC	AC023424.3
VCL	1.73115e-104	0.751457	0.689	0.572	6.30849e-100	ENSC	VCL
TUBB3	1.92646e-104	1.35178	0.427	0.277	7.02021e-100	ENSC	TUBB3
AKT3	2.38895e-104	0.829263	0.61	0.513	8.70556e-100	ENSC	AKT3
CAMK2D	2.81988e-104	0.915782	0.546	0.411	1.02759e-99	ENSC	CAMK2D
LRCH3	4.96812e-104	1.13576	0.435	0.293	1.81043e-99	ENSC	LRCH3
FBXO7	7.90122e-104	1.34251	0.318	0.174	2.87928e-99	ENSC	FBXO7
LAMA2	1.06257e-103	2.43999	0.231	0.111	3.87212e-99	ENSC	LAMA2
CBX5	1.75062e-102	0.970841	0.51	0.376	6.37943e-98	ENSC	CBX5
PRMT2	6.18714e-102	0.91021	0.54	0.405	2.25465e-97	ENSC	PRMT2
SYNE1	7.52122e-102	1.02162	0.485	0.346	2.74081e-97	ENSC	SYNE1
TNS3	1.20076e-101	1.23401	0.453	0.312	4.3757e-97	ENSC	TNS3
DYNC1H1	6.35653e-101	0.731946	0.653	0.549	2.31638e-96	ENSC	DYNC1H1
APC	1.18744e-100	1.36663	0.362	0.222	4.32714e-96	ENSC	APC
METRN	3.74944e-100	1.38233	0.334	0.191	1.36633e-95	ENSC	METRN
STK17A	5.48152e-100	0.840429	0.577	0.463	1.99752e-95	ENSC	STK17A
ST6GALNAC5	7.00916e-100	1.6369	0.219	0.097	2.55421e-95	ENSC	ST6GALNAC5
TMED10	2.13237e-99	0.674016	0.698	0.642	7.77056e-95	ENSC	TMED10
BTD	2.10307e-98	1.48358	0.347	0.21	7.66379e-94	ENSC	BTD
SRGAP2C	6.43379e-98	1.66698	0.207	0.089	2.34454e-93	ENSC	SRGAP2C
MEF2A	1.78341e-97	1.21884	0.469	0.351	6.49891e-93	ENSC	MEF2A
LMNA	1.04559e-96	0.514702	0.869	0.822	3.81023e-92	ENSC	LMNA
EEA1	2.50834e-96	0.983381	0.503	0.372	9.14066e-92	ENSC	EEA1
PHLDA3	3.4822e-96	1.40665	0.33	0.193	1.26895e-91	ENSC	PHLDA3
ARMCX1	4.64835e-96	1.4333	0.274	0.142	1.69391e-91	ENSC	ARMCX1
USP6NL	9.43754e-96	1.56564	0.241	0.117	3.43913e-91	ENSC	USP6NL
GNPTAB	1.40518e-95	1.41084	0.327	0.192	5.12061e-91	ENSC	GNPTAB
SH3RF1	1.49709e-95	1.28101	0.394	0.261	5.45554e-91	ENSC	SH3RF1
RAPH1	2.13939e-95	1.32733	0.334	0.197	7.79614e-91	ENSC	RAPH1
BTBD3	3.0367e-95	1.61706	0.251	0.126	1.1066e-90	ENSC	BTBD3
TSPAN3	8.74404e-95	1.05325	0.472	0.336	3.18642e-90	ENSC	TSPAN3
SHPRH	2.61373e-94	1.35626	0.282	0.149	9.52469e-90	ENSC	SHPRH
FARP2	1.84476e-92	1.45106	0.262	0.135	6.7225e-88	ENSC	FARP2
EMC2	1.84824e-92	1.27308	0.366	0.227	6.73517e-88	ENSC	EMC2
TPP1	8.58571e-92	1.60148	0.243	0.121	3.12872e-87	ENSC	TPP1
LMBRD1	8.62733e-92	1.27183	0.312	0.177	3.14388e-87	ENSC	LMBRD1
DIP2C	1.13267e-91	1.05529	0.467	0.336	4.12756e-87	ENSC	DIP2C
ARL4C	2.6631e-91	1.97135	0.209	0.097	9.70461e-87	ENSC	ARL4C
GPSM2	3.05135e-90	1.18067	0.395	0.257	1.11194e-85	ENSC	GPSM2
RB1	3.65647e-90	1.01117	0.45	0.319	1.33245e-85	ENSC	RB1
PPP2R2A	4.97112e-90	1.10263	0.453	0.331	1.81152e-85	ENSC	PPP2R2A
SH3BGRL	5.66992e-90	0.946112	0.493	0.363	2.06617e-85	ENSC	SH3BGRL
DLEU2	1.91279e-89	1.18974	0.364	0.227	6.97041e-85	ENSC	DLEU2
MICU1	3.47861e-89	1.04256	0.443	0.312	1.26764e-84	ENSC	MICU1
PAM	4.90136e-89	0.611189	0.669	0.581	1.7861e-84	ENSC	PAM
DPP7	1.87155e-88	0.966105	0.515	0.393	6.82013e-84	ENSC	DPP7
TARSL2	2.72745e-88	1.41127	0.274	0.147	9.93909e-84	ENSC	TARSL2
SKAP2	1.3065e-87	1.17867	0.352	0.217	4.76102e-83	ENSC	SKAP2
ARHGEF12	4.25509e-87	0.851356	0.54	0.429	1.5506e-82	ENSC	ARHGEF12
TAGLN2	5.89085e-87	0.732275	0.673	0.582	2.14668e-82	ENSC	TAGLN2
ARL6IP6	6.32103e-87	1.41752	0.242	0.122	2.30345e-82	ENSC	ARL6IP6
MSI2	2.30658e-86	1.12009	0.349	0.215	8.40542e-82	ENSC	MSI2
SUMF1	3.90977e-86	1.30118	0.343	0.214	1.42476e-81	ENSC	SUMF1
FRY	4.7017e-86	1.1912	0.262	0.137	1.71335e-81	ENSC	FRY
ZNF302	4.76965e-86	1.32208	0.241	0.12	1.73811e-81	ENSC	ZNF302
HLA-B	1.92243e-85	0.802081	0.774	0.693	7.00554e-81	ENSC	HLA-B
ANP32B	3.15558e-85	0.626259	0.679	0.6	1.14992e-80	ENSC	ANP32B
OSTM1	3.50364e-85	1.23916	0.358	0.227	1.27676e-80	ENSC	OSTM1
DLEU1	3.85264e-85	1.54648	0.258	0.138	1.40394e-80	ENSC	DLEU1
DANT2	5.17451e-85	1.30025	0.303	0.175	1.88564e-80	ENSC	DANT2
FNIP1	5.66986e-85	0.956911	0.488	0.367	2.06615e-80	ENSC	FNIP1
ZNF462	1.00139e-84	1.16293	0.334	0.201	3.64916e-80	ENSC	ZNF462
AMOTL1	2.3271e-84	1.20952	0.34	0.21	8.48019e-80	ENSC	AMOTL1
ZCCHC24	5.40253e-84	1.36385	0.307	0.182	1.96874e-79	ENSC	ZCCHC24
PPP1R15A	7.25561e-84	1.05874	0.432	0.306	2.64402e-79	ENSC	PPP1R15A
ST3GAL4	2.50173e-83	1.60017	0.255	0.138	9.11657e-79	ENSC	ST3GAL4
ORAI1	1.3369e-82	1.40507	0.3	0.175	4.87179e-78	ENSC	ORAI1
ARPP19	2.25204e-82	1.10441	0.382	0.251	8.20668e-78	ENSC	ARPP19
PNISR	2.85513e-82	0.811586	0.547	0.457	1.04044e-77	ENSC	PNISR
ATL1	6.42697e-82	1.46919	0.253	0.136	2.34205e-77	ENSC	ATL1
FER	1.02357e-81	0.859509	0.51	0.39	3.72998e-77	ENSC	FER
ARPC1B	1.59209e-81	0.584002	0.823	0.777	5.80173e-77	ENSC	ARPC1B
LINGO2	1.65406e-81	1.70289	0.244	0.13	6.02754e-77	ENSC	LINGO2
SOD1	2.06823e-81	0.509445	0.751	0.709	7.53682e-77	ENSC	SOD1
TCEAL9	4.38015e-81	0.827041	0.644	0.56	1.59617e-76	ENSC	TCEAL9
PLEKHA1	5.68081e-81	1.29931	0.272	0.15	2.07014e-76	ENSC	PLEKHA1
HLA-C	1.46095e-80	0.680859	0.755	0.683	5.32383e-76	ENSC	HLA-C
NUCKS1	1.98494e-80	0.565701	0.724	0.678	7.2333e-76	ENSC	NUCKS1
WSB1	1.61727e-79	0.91995	0.478	0.369	5.8935e-75	ENSC	WSB1
CMSS1	3.1406e-79	1.19412	0.411	0.288	1.14446e-74	ENSC	CMSS1
FOXJ3	3.46226e-79	1.10455	0.383	0.258	1.26168e-74	ENSC	FOXJ3
PYGL	3.85815e-79	1.20534	0.315	0.191	1.40595e-74	ENSC	PYGL
LACTB	5.02191e-79	1.56929	0.228	0.118	1.83004e-74	ENSC	LACTB
ESYT2	9.87473e-79	1.02712	0.418	0.295	3.59845e-74	ENSC	ESYT2
CAB39L	1.30503e-77	1.39895	0.216	0.107	4.75564e-73	ENSC	CAB39L
KTN1	1.44188e-77	0.519172	0.735	0.707	5.25436e-73	ENSC	KTN1
CDC37L1	1.81476e-77	1.58093	0.25	0.137	6.61316e-73	ENSC	CDC37L1
SMYD3	1.075e-76	0.899628	0.562	0.484	3.91741e-72	ENSC	SMYD3
PEA15	3.14607e-76	1.21264	0.327	0.205	1.14646e-71	ENSC	PEA15
FHIT	3.81979e-76	1.38151	0.275	0.159	1.39197e-71	ENSC	FHIT
VEZF1	5.42913e-76	1.26158	0.288	0.169	1.97843e-71	ENSC	VEZF1
IRF2BP2	5.44595e-76	1.26291	0.261	0.143	1.98456e-71	ENSC	IRF2BP2
MPC1	7.64021e-76	1.25237	0.294	0.173	2.78417e-71	ENSC	MPC1
PJA2	7.89711e-76	0.717378	0.584	0.503	2.87779e-71	ENSC	PJA2
STXBP6	2.28614e-75	1.17415	0.3	0.178	8.33091e-71	ENSC	STXBP6
DLG2	2.81152e-75	1.23979	0.315	0.196	1.02455e-70	ENSC	DLG2
RAB8B	4.11766e-75	1.30566	0.307	0.189	1.50052e-70	ENSC	RAB8B
CAP1	8.12439e-75	0.686972	0.631	0.57	2.96061e-70	ENSC	CAP1
SGCD	1.07792e-74	0.916413	0.439	0.317	3.92806e-70	ENSC	SGCD
ABHD2	1.08722e-74	0.725952	0.554	0.447	3.96195e-70	ENSC	ABHD2
ANKRD50	1.69711e-74	1.48398	0.208	0.104	6.18445e-70	ENSC	ANKRD50
PIK3R1	2.47149e-74	1.4166	0.249	0.137	9.00637e-70	ENSC	PIK3R1
UBL3	3.56898e-74	1.39605	0.327	0.212	1.30057e-69	ENSC	UBL3
CGGBP1	5.86468e-74	0.976182	0.449	0.335	2.13715e-69	ENSC	CGGBP1
DPYD	6.03712e-74	0.86858	0.506	0.397	2.19999e-69	ENSC	DPYD
SENP7	1.38548e-73	1.29133	0.235	0.124	5.04882e-69	ENSC	SENP7
IFNAR1	1.47546e-73	1.09214	0.365	0.244	5.37672e-69	ENSC	IFNAR1
PARD3B	1.64227e-73	0.574422	0.513	0.379	5.98459e-69	ENSC	PARD3B
SGK3	4.66736e-73	1.33882	0.228	0.119	1.70083e-68	ENSC	SGK3
ARMH4	7.32816e-73	1.43497	0.22	0.113	2.67046e-68	ENSC	ARMH4
USP11	1.01528e-72	1.26618	0.265	0.149	3.69979e-68	ENSC	USP11
APLP2	2.46013e-72	0.548196	0.725	0.736	8.96497e-68	ENSC	APLP2
NAALADL2	3.42135e-72	0.792081	0.585	0.499	1.24678e-67	ENSC	NAALADL2
GJC1	3.52531e-72	1.53192	0.22	0.116	1.28466e-67	ENSC	GJC1
GPC1	4.06273e-72	1.33238	0.346	0.232	1.4805e-67	ENSC	GPC1
DPY19L3	1.45853e-71	1.35104	0.223	0.116	5.31502e-67	ENSC	DPY19L3
PRXL2A	1.88372e-71	0.818409	0.476	0.351	6.86448e-67	ENSC	PRXL2A
STAG1	3.76236e-71	0.662582	0.606	0.535	1.37104e-66	ENSC	STAG1
SPTAN1	6.21194e-71	0.755662	0.549	0.459	2.26369e-66	ENSC	SPTAN1
KDSR	7.01562e-71	0.98363	0.446	0.334	2.55656e-66	ENSC	KDSR
ATG14	3.28921e-70	1.35405	0.213	0.11	1.19862e-65	ENSC	ATG14
FCGRT	9.27582e-70	0.75028	0.545	0.443	3.3802e-65	ENSC	FCGRT
CASD1	2.57944e-69	1.27459	0.229	0.122	9.39974e-65	ENSC	CASD1
CCSER2	2.63718e-69	0.900034	0.469	0.364	9.61013e-65	ENSC	CCSER2
SOS2	2.87004e-69	1.06551	0.358	0.241	1.04587e-64	ENSC	SOS2
KLC1	1.26149e-68	0.930251	0.449	0.342	4.597e-64	ENSC	KLC1
P4HA2	1.69324e-68	1.11293	0.428	0.322	6.17032e-64	ENSC	P4HA2
TBX3	1.93671e-68	1.17251	0.206	0.103	7.05756e-64	ENSC	TBX3
SOD3	2.70399e-68	1.13129	0.331	0.218	9.85362e-64	ENSC	SOD3
HMGN3	9.67532e-68	0.70905	0.573	0.481	3.52578e-63	ENSC	HMGN3
OPTN	1.73299e-67	0.827353	0.484	0.379	6.31519e-63	ENSC	OPTN
MAGED2	2.43592e-67	0.929311	0.474	0.386	8.87675e-63	ENSC	MAGED2
MBOAT2	1.11008e-66	1.18121	0.284	0.172	4.04524e-62	ENSC	MBOAT2
AL354740.1	1.26198e-66	1.361	0.232	0.128	4.59876e-62	ENSC	AL354740.1
MID1	1.80352e-66	1.42064	0.206	0.107	6.5722e-62	ENSC	MID1
FAM13B	2.92237e-66	1.10734	0.324	0.21	1.06494e-61	ENSC	FAM13B
FAM172A	9.90455e-66	0.947971	0.413	0.302	3.60932e-61	ENSC	FAM172A
LMO4	1.72375e-65	0.811689	0.521	0.422	6.2815e-61	ENSC	LMO4
ANTXR1	2.11661e-65	0.908862	0.444	0.338	7.71312e-61	ENSC	ANTXR1
NDRG1	3.16476e-65	1.10939	0.279	0.167	1.15327e-60	ENSC	NDRG1
FGD5-AS1	4.43501e-65	1.01394	0.363	0.251	1.61616e-60	ENSC	FGD5-AS1
CLSTN1	4.66607e-64	0.976016	0.39	0.281	1.70036e-59	ENSC	CLSTN1
NFE2L2	4.90215e-64	0.667253	0.589	0.537	1.78639e-59	ENSC	NFE2L2
EIF4A2	1.38956e-63	0.825771	0.475	0.376	5.06371e-59	ENSC	EIF4A2
FOXN3	1.41599e-63	0.973057	0.354	0.237	5.15999e-59	ENSC	FOXN3
ZFHX4	1.89136e-63	1.13705	0.288	0.177	6.89231e-59	ENSC	ZFHX4
HEXA	1.94087e-62	1.07154	0.303	0.192	7.07273e-58	ENSC	HEXA
FTX	2.82741e-62	0.611865	0.658	0.608	1.03034e-57	ENSC	FTX
PTPRA	5.42942e-62	0.835059	0.45	0.349	1.97853e-57	ENSC	PTPRA
YWHAH	2.89118e-61	0.764483	0.541	0.46	1.05357e-56	ENSC	YWHAH
TBC1D5	2.96696e-61	0.731998	0.534	0.446	1.08119e-56	ENSC	TBC1D5
SGCE	3.52438e-61	0.883499	0.446	0.346	1.28432e-56	ENSC	SGCE
STAMBP	4.30383e-61	1.32003	0.237	0.137	1.56836e-56	ENSC	STAMBP
NENF	1.57454e-60	0.667024	0.622	0.557	5.73778e-56	ENSC	NENF
RANBP9	2.80826e-60	1.03345	0.353	0.247	1.02336e-55	ENSC	RANBP9
DDX24	6.69153e-60	0.694768	0.559	0.501	2.43846e-55	ENSC	DDX24
MAML2	1.8803e-59	0.547344	0.68	0.645	6.852e-55	ENSC	MAML2
TRPS1	3.9968e-59	0.638364	0.534	0.439	1.45647e-54	ENSC	TRPS1
CEP85L	8.91453e-59	1.02119	0.346	0.24	3.24855e-54	ENSC	CEP85L
WASF2	1.25985e-58	0.770287	0.511	0.431	4.59102e-54	ENSC	WASF2
TMEM258	2.14322e-58	0.57456	0.647	0.607	7.8101e-54	ENSC	TMEM258
CCDC112	2.59912e-58	1.33731	0.214	0.119	9.47146e-54	ENSC	CCDC112
EMC10	2.63324e-58	1.14117	0.296	0.192	9.59579e-54	ENSC	EMC10
ATF7IP	4.22812e-58	1.02932	0.323	0.217	1.54077e-53	ENSC	ATF7IP
NCOA2	8.70933e-58	0.950088	0.384	0.28	3.17377e-53	ENSC	NCOA2
MTR	2.20197e-57	1.05882	0.262	0.159	8.0242e-53	ENSC	MTR
ARHGEF11	2.2894e-57	1.30102	0.214	0.119	8.3428e-53	ENSC	ARHGEF11
ROCK2	5.55447e-57	0.744623	0.531	0.453	2.0241e-52	ENSC	ROCK2
POLR2F	1.21214e-56	0.822531	0.471	0.382	4.41716e-52	ENSC	POLR2F
SLC25A13	3.1129e-56	0.987568	0.325	0.219	1.13437e-51	ENSC	SLC25A13
SMARCD1	3.42656e-56	1.18887	0.245	0.147	1.24867e-51	ENSC	SMARCD1
ADAMTS1	4.22844e-56	0.929617	0.387	0.283	1.54089e-51	ENSC	ADAMTS1
NCOA1	4.63705e-56	0.886845	0.382	0.277	1.68979e-51	ENSC	NCOA1
SPPL3	7.03163e-56	0.961964	0.376	0.276	2.5624e-51	ENSC	SPPL3
SNHG14	1.99976e-55	0.958791	0.347	0.242	7.28731e-51	ENSC	SNHG14
FBXL20	2.81581e-55	1.11724	0.277	0.176	1.02611e-50	ENSC	FBXL20
DDX17	5.3254e-55	0.620415	0.577	0.521	1.94063e-50	ENSC	DDX17
VPS41	1.2259e-54	1.02488	0.322	0.219	4.46732e-50	ENSC	VPS41
AC079781.5	2.79036e-54	1.2518	0.206	0.115	1.01684e-49	ENSC	AC079781.5
ARMC9	3.04059e-54	0.998335	0.478	0.399	1.10802e-49	ENSC	ARMC9
EXOSC10	3.93611e-54	1.11872	0.234	0.138	1.43436e-49	ENSC	EXOSC10
TACC1	4.52905e-54	0.774113	0.483	0.395	1.65043e-49	ENSC	TACC1
CRIP2	5.35305e-54	0.910343	0.358	0.256	1.95071e-49	ENSC	CRIP2
DOCK7	6.4452e-54	0.825291	0.452	0.36	2.3487e-49	ENSC	DOCK7
TFDP2	7.96735e-54	0.963772	0.321	0.218	2.90338e-49	ENSC	TFDP2
UBXN2A	9.95755e-54	1.0908	0.301	0.201	3.62863e-49	ENSC	UBXN2A
STIM1	1.16267e-53	1.22621	0.267	0.171	4.23687e-49	ENSC	STIM1
ACBD5	1.35256e-53	1.28144	0.215	0.124	4.92887e-49	ENSC	ACBD5
PCM1	1.61161e-53	0.724493	0.492	0.409	5.87289e-49	ENSC	PCM1
HP1BP3	1.89032e-53	0.597296	0.596	0.552	6.88853e-49	ENSC	HP1BP3
KCTD20	2.143e-53	1.12743	0.254	0.157	7.80932e-49	ENSC	KCTD20
PRXL2C	2.64078e-53	1.05405	0.261	0.162	9.62326e-49	ENSC	PRXL2C
CUEDC1	4.30982e-53	1.23941	0.248	0.153	1.57054e-48	ENSC	CUEDC1
FRYL	5.87334e-53	0.908214	0.372	0.272	2.1403e-48	ENSC	FRYL
AUH	6.42073e-53	1.09627	0.256	0.159	2.33978e-48	ENSC	AUH
CWF19L2	9.2393e-53	1.12564	0.211	0.12	3.36689e-48	ENSC	CWF19L2
BCAR3	1.29384e-52	1.05514	0.285	0.184	4.71488e-48	ENSC	BCAR3
PLEKHM2	4.21673e-52	1.14016	0.289	0.193	1.53662e-47	ENSC	PLEKHM2
KMT2C	2.68884e-51	0.760843	0.449	0.358	9.79839e-47	ENSC	KMT2C
WDR7	3.12407e-51	1.10791	0.249	0.154	1.13844e-46	ENSC	WDR7
RALGAPA1	6.39531e-51	0.928257	0.359	0.261	2.33051e-46	ENSC	RALGAPA1
BEX4	9.24411e-51	0.82195	0.341	0.235	3.36865e-46	ENSC	BEX4
DYNC1LI2	9.41487e-51	0.736319	0.469	0.384	3.43087e-46	ENSC	DYNC1LI2
SFXN3	1.03018e-50	1.13358	0.211	0.121	3.75409e-46	ENSC	SFXN3
TMEM168	1.71926e-50	1.13945	0.253	0.159	6.26515e-46	ENSC	TMEM168
RHOB	1.82845e-50	1.07427	0.283	0.187	6.66305e-46	ENSC	RHOB
DLGAP4	2.68025e-50	0.988495	0.347	0.252	9.76709e-46	ENSC	DLGAP4
MYO9A	3.51793e-50	0.858917	0.414	0.326	1.28197e-45	ENSC	MYO9A
DOCK1	7.25671e-50	0.692209	0.542	0.475	2.64442e-45	ENSC	DOCK1
GALNT2	1.86023e-49	0.959837	0.438	0.361	6.77888e-45	ENSC	GALNT2
AHCYL2	2.6702e-49	1.16079	0.218	0.129	9.73049e-45	ENSC	AHCYL2
ZMYM5	3.0246e-49	1.25901	0.202	0.117	1.10219e-44	ENSC	ZMYM5
ZNF428	1.29895e-48	0.972541	0.336	0.238	4.7335e-44	ENSC	ZNF428
CHD9	1.55282e-48	0.663193	0.551	0.491	5.65864e-44	ENSC	CHD9
ARMCX3	1.69914e-48	0.818418	0.403	0.311	6.19182e-44	ENSC	ARMCX3
PCMT1	2.39586e-48	0.66254	0.547	0.472	8.73076e-44	ENSC	PCMT1
PPP2CB	2.68131e-48	0.914594	0.378	0.287	9.77095e-44	ENSC	PPP2CB
CREBRF	4.16787e-48	1.01937	0.254	0.16	1.51881e-43	ENSC	CREBRF
OS9	4.39914e-48	0.77076	0.443	0.358	1.60309e-43	ENSC	OS9
NDFIP1	1.26429e-47	0.67358	0.516	0.441	4.60718e-43	ENSC	NDFIP1
CSRP2	4.69149e-47	1.12736	0.291	0.199	1.70963e-42	ENSC	CSRP2
ZNF644	6.36106e-47	0.81928	0.416	0.33	2.31803e-42	ENSC	ZNF644
ABR	1.31625e-46	1.14293	0.236	0.148	4.79653e-42	ENSC	ABR
SMC3	1.36748e-46	0.77602	0.408	0.313	4.98324e-42	ENSC	SMC3
KMT2E	2.02301e-46	0.661057	0.495	0.42	7.37204e-42	ENSC	KMT2E
RIT1	2.06195e-46	1.14471	0.218	0.131	7.51394e-42	ENSC	RIT1
SEM1	2.668e-46	0.526371	0.629	0.583	9.72247e-42	ENSC	SEM1
CD47	3.04559e-46	0.737368	0.531	0.458	1.10984e-41	ENSC	CD47
NORAD	3.73763e-46	0.694696	0.492	0.426	1.36203e-41	ENSC	NORAD
EPC1	4.70001e-45	0.833497	0.381	0.29	1.71273e-40	ENSC	EPC1
CTTNBP2NL	6.14817e-45	1.04267	0.315	0.227	2.24046e-40	ENSC	CTTNBP2NL
NRP2	8.91822e-45	0.837652	0.52	0.453	3.24989e-40	ENSC	NRP2
DYNLT3	1.94989e-44	0.877215	0.381	0.293	7.10559e-40	ENSC	DYNLT3
STAG2	3.15944e-44	0.716834	0.443	0.361	1.15133e-39	ENSC	STAG2
CDKAL1	8.83968e-44	0.800215	0.377	0.291	3.22127e-39	ENSC	CDKAL1
AC008771.1	9.92311e-44	1.15327	0.229	0.145	3.61608e-39	ENSC	AC008771.1
DCTN1	1.86639e-43	0.957883	0.299	0.211	6.80131e-39	ENSC	DCTN1
MAP4K3	4.11209e-43	0.71974	0.499	0.426	1.49849e-38	ENSC	MAP4K3
C1GALT1	4.38851e-43	1.08064	0.252	0.166	1.59922e-38	ENSC	C1GALT1
MAP1LC3A	5.28395e-43	0.968193	0.308	0.218	1.92552e-38	ENSC	MAP1LC3A
ATXN1	6.21888e-43	0.703281	0.469	0.392	2.26622e-38	ENSC	ATXN1
GLG1	2.01837e-42	0.63328	0.538	0.483	7.35515e-38	ENSC	GLG1
KCTD3	5.40031e-42	0.999842	0.261	0.174	1.96793e-37	ENSC	KCTD3
MICAL3	5.98134e-42	1.04879	0.239	0.154	2.17966e-37	ENSC	MICAL3
RO60	8.74546e-42	0.821684	0.371	0.286	3.18693e-37	ENSC	RO60
CHD6	1.63855e-41	0.845267	0.346	0.257	5.97103e-37	ENSC	CHD6
STMP1	1.93708e-41	0.765423	0.442	0.364	7.0589e-37	ENSC	STMP1
NDUFB7	2.13562e-41	0.552414	0.569	0.512	7.78243e-37	ENSC	NDUFB7
ARHGEF10	2.2783e-41	1.03921	0.256	0.172	8.30234e-37	ENSC	ARHGEF10
RSRP1	2.64275e-41	0.856712	0.293	0.201	9.63045e-37	ENSC	RSRP1
C4orf48	3.18883e-41	0.608372	0.526	0.463	1.16204e-36	ENSC	C4orf48
SMAD2	5.48759e-41	0.817552	0.374	0.294	1.99973e-36	ENSC	SMAD2
NUMA1	1.31532e-40	0.841713	0.338	0.251	4.79317e-36	ENSC	NUMA1
ZNF24	2.69637e-40	1.0458	0.247	0.164	9.82584e-36	ENSC	ZNF24
TDRD3	4.42956e-40	1.06853	0.236	0.154	1.61418e-35	ENSC	TDRD3
BROX	4.93724e-40	1.02047	0.24	0.158	1.79918e-35	ENSC	BROX
SYNC	5.75849e-40	1.14671	0.264	0.183	2.09845e-35	ENSC	SYNC
USP47	1.11526e-39	0.680138	0.452	0.381	4.06411e-35	ENSC	USP47
TUBB2A	4.48749e-39	1.29723	0.203	0.127	1.63529e-34	ENSC	TUBB2A
ZNF106	1.45969e-38	0.94059	0.434	0.37	5.31926e-34	ENSC	ZNF106
RAB14	2.40146e-38	0.59511	0.471	0.398	8.75116e-34	ENSC	RAB14
H1F0	2.52274e-38	0.8822	0.259	0.174	9.19313e-34	ENSC	H1F0
PHF14	3.16328e-38	0.817015	0.329	0.244	1.15273e-33	ENSC	PHF14
ARHGAP12	5.49167e-38	0.917851	0.315	0.234	2.00122e-33	ENSC	ARHGAP12
PKN2	8.77907e-38	0.762391	0.409	0.334	3.19918e-33	ENSC	PKN2
FERMT2	1.36735e-37	0.694245	0.45	0.38	4.98274e-33	ENSC	FERMT2
SBDS	1.69981e-37	0.532539	0.537	0.483	6.19427e-33	ENSC	SBDS
GTDC1	3.31722e-37	1.0892	0.204	0.129	1.20883e-32	ENSC	GTDC1
CNPY2	3.35308e-37	0.539189	0.61	0.568	1.2219e-32	ENSC	CNPY2
MFSD12	3.99312e-37	1.21117	0.254	0.179	1.45513e-32	ENSC	MFSD12
OXCT1	5.83286e-37	0.904567	0.296	0.215	2.12555e-32	ENSC	OXCT1
CRBN	6.87361e-37	0.944331	0.235	0.155	2.50481e-32	ENSC	CRBN
RAB7A	8.54654e-37	0.561477	0.561	0.516	3.11444e-32	ENSC	RAB7A
PARP14	1.08058e-36	1.03868	0.27	0.191	3.93774e-32	ENSC	PARP14
KRCC1	1.16482e-36	0.952268	0.267	0.187	4.24471e-32	ENSC	KRCC1
PDE5A	1.21733e-36	0.928534	0.275	0.194	4.43607e-32	ENSC	PDE5A
ITGA1	1.34405e-36	0.749185	0.319	0.232	4.89784e-32	ENSC	ITGA1
WDPCP	1.36893e-36	0.927807	0.297	0.216	4.98851e-32	ENSC	WDPCP
TBL1XR1	1.68891e-36	0.724841	0.419	0.348	6.15457e-32	ENSC	TBL1XR1
MAP3K2	2.1075e-36	0.83811	0.33	0.249	7.67993e-32	ENSC	MAP3K2
PAXBP1	2.82119e-36	0.907288	0.234	0.155	1.02807e-31	ENSC	PAXBP1
[truncated: 1,636 more rows]

## Sheet: ENSC_subset_markers
	p_val	avg_log2FC	pct.1	pct.2	p_val_adj	cluster	gene
CCN3	0	2.91041	0.949	0.668	0	EGC/ENSC 1	CCN3
COL8A1	0	2.24418	0.978	0.741	0	EGC/ENSC 1	COL8A1
COL28A1	0	2.49937	0.878	0.328	0	EGC/ENSC 2	COL28A1
PRKCA	0	2.4063	0.909	0.488	0	EGC/ENSC 2	PRKCA
HIST1H1B	0	7.73927	0.702	0.013	0	EGC/ENSC prolif.	HIST1H1B
MKI67	0	7.60986	0.893	0.011	0	EGC/ENSC prolif.	MKI67
ASPM	0	7.36557	0.649	0.011	0	EGC/ENSC prolif.	ASPM
DLGAP5	0	7.25708	0.603	0.005	0	EGC/ENSC prolif.	DLGAP5
TOP2A	0	7.17012	0.832	0.016	0	EGC/ENSC prolif.	TOP2A
PBK	0	6.77229	0.611	0.007	0	EGC/ENSC prolif.	PBK
CEP55	0	6.72926	0.649	0.01	0	EGC/ENSC prolif.	CEP55
CDK1	0	6.63144	0.603	0.009	0	EGC/ENSC prolif.	CDK1
CENPE	0	6.43413	0.618	0.012	0	EGC/ENSC prolif.	CENPE
NUSAP1	0	6.42039	0.809	0.02	0	EGC/ENSC prolif.	NUSAP1
CENPF	0	5.9779	0.939	0.051	0	EGC/ENSC prolif.	CENPF
ANLN	0	5.9419	0.817	0.027	0	EGC/ENSC prolif.	ANLN
DIAPH3	0	5.54475	0.87	0.039	0	EGC/ENSC prolif.	DIAPH3
UBE2C	2.06899e-305	7.41586	0.489	0.005	7.5396e-301	EGC/ENSC prolif.	UBE2C
CHL1	8.48279e-303	1.95847	0.923	0.559	3.09121e-298	EGC/ENSC 2	CHL1
RRM2	1.99933e-301	6.46106	0.588	0.011	7.28576e-297	EGC/ENSC prolif.	RRM2
KNL1	9.33956e-296	6.36761	0.565	0.01	3.40343e-291	EGC/ENSC prolif.	KNL1
TPX2	6.11629e-294	5.49064	0.84	0.039	2.22884e-289	EGC/ENSC prolif.	TPX2
SOX2-OT	4.81148e-291	2.77895	0.814	0.262	1.75335e-286	EGC/ENSC 2	SOX2-OT
SORBS1	1.31398e-290	2.74201	0.763	0.186	4.78827e-286	EGC/ENSC 2	SORBS1
PPFIBP1	1.48597e-287	1.43912	0.971	0.824	5.41504e-283	EGC/ENSC 2	PPFIBP1
GTSE1	2.15812e-284	6.09847	0.565	0.011	7.86442e-280	EGC/ENSC prolif.	GTSE1
ESCO2	1.25036e-277	6.33166	0.473	0.006	4.55643e-273	EGC/ENSC prolif.	ESCO2
BUB1B	3.5166e-274	6.98638	0.443	0.004	1.28148e-269	EGC/ENSC prolif.	BUB1B
HIST1H3B	1.67633e-271	9.0625	0.374	0.001	6.10872e-267	EGC/ENSC prolif.	HIST1H3B
GSN	1.19731e-270	1.86002	0.92	0.606	4.36311e-266	EGC/ENSC 2	GSN
KIF11	1.77709e-263	5.70397	0.58	0.015	6.47591e-259	EGC/ENSC prolif.	KIF11
NDC80	8.76615e-263	6.9677	0.412	0.003	3.19447e-258	EGC/ENSC prolif.	NDC80
BIRC5	1.50609e-262	5.49565	0.534	0.011	5.48833e-258	EGC/ENSC prolif.	BIRC5
CKAP2L	1.48422e-260	6.26897	0.481	0.008	5.40864e-256	EGC/ENSC prolif.	CKAP2L
PRC1	2.19912e-259	5.30261	0.855	0.052	8.01383e-255	EGC/ENSC prolif.	PRC1
ADGRB3	1.81055e-258	1.97464	0.903	0.543	6.59782e-254	EGC/ENSC 2	ADGRB3
PTN	2.71677e-256	2.54401	0.785	0.28	9.90019e-252	EGC/ENSC 2	PTN
KIF15	8.93533e-256	6.17679	0.466	0.007	3.25612e-251	EGC/ENSC prolif.	KIF15
ADAM12	9.04432e-255	3.11607	0.66	0.132	3.29584e-250	EGC/ENSC 2	ADAM12
BUB1	1.31464e-251	6.13639	0.481	0.008	4.79067e-247	EGC/ENSC prolif.	BUB1
COL15A1	7.19246e-245	3.27586	0.565	0.069	2.621e-240	EGC/ENSC 2	COL15A1
KIF14	6.38907e-244	7.00067	0.412	0.005	2.32824e-239	EGC/ENSC prolif.	KIF14
CDKN3	7.814e-244	5.1722	0.794	0.046	2.8475e-239	EGC/ENSC prolif.	CDKN3
KIF23	5.32629e-242	5.85171	0.511	0.012	1.94096e-237	EGC/ENSC prolif.	KIF23
HMMR	1.17115e-241	6.17142	0.489	0.01	4.26777e-237	EGC/ENSC prolif.	HMMR
DAPL1	2.44213e-239	3.3363	0.578	0.084	8.89937e-235	EGC/ENSC 2	DAPL1
IGFBP7	7.63617e-239	1.63836	0.923	0.608	2.7827e-234	EGC/ENSC 2	IGFBP7
PTPRJ	1.28611e-237	2.0595	0.832	0.363	4.6867e-233	EGC/ENSC 2	PTPRJ
CCNA2	5.69887e-237	6.08007	0.427	0.006	2.07673e-232	EGC/ENSC prolif.	CCNA2
HJURP	5.11567e-236	6.88723	0.366	0.003	1.8642e-231	EGC/ENSC prolif.	HJURP
SOD3	2.13006e-233	2.67236	0.659	0.14	7.76215e-229	EGC/ENSC 2	SOD3
NCAPG	1.66893e-232	5.99362	0.519	0.014	6.08173e-228	EGC/ENSC prolif.	NCAPG
MIA	1.59378e-230	1.98845	0.861	0.373	5.80791e-226	EGC/ENSC 2	MIA
KLHDC8A	8.41928e-230	3.87525	0.494	0.045	3.06807e-225	EGC/ENSC 2	KLHDC8A
KIF16B	9.87004e-227	2.16588	0.789	0.297	3.59674e-222	EGC/ENSC 2	KIF16B
PRIMA1	1.12852e-224	3.78532	0.485	0.043	4.11243e-220	EGC/ENSC 2	PRIMA1
NEIL3	4.69353e-223	7.88517	0.313	0.001	1.71037e-218	EGC/ENSC prolif.	NEIL3
SPARC	7.97474e-220	1.1071	0.983	0.959	2.90608e-215	EGC/ENSC 1	SPARC
NGFR	2.5087e-217	3.08068	0.656	0.151	9.14195e-213	EGC/ENSC 1	NGFR
EHBP1	2.57475e-215	1.30884	0.97	0.923	9.38263e-211	EGC/ENSC 1	EHBP1
KIF18B	2.00874e-214	7.55202	0.321	0.002	7.32003e-210	EGC/ENSC prolif.	KIF18B
COL9A3	5.42667e-214	2.06849	0.774	0.295	1.97753e-209	EGC/ENSC 2	COL9A3
HAND2-AS1	1.42572e-213	1.8391	0.819	0.33	5.19547e-209	EGC/ENSC 2	HAND2-AS1
TTK	9.77568e-209	6.75961	0.351	0.004	3.56236e-204	EGC/ENSC prolif.	TTK
CDCA3	1.75111e-207	6.13948	0.382	0.006	6.38122e-203	EGC/ENSC prolif.	CDCA3
CDCA2	1.87418e-205	6.40098	0.374	0.006	6.82969e-201	EGC/ENSC prolif.	CDCA2
TACC3	7.75523e-204	6.02112	0.412	0.008	2.82608e-199	EGC/ENSC prolif.	TACC3
SPC25	2.45656e-203	5.60613	0.489	0.015	8.95195e-199	EGC/ENSC prolif.	SPC25
PRELP	4.66213e-203	4.02054	0.426	0.03	1.69893e-198	EGC/ENSC 2	PRELP
LAMP5	2.26634e-202	3.95949	0.436	0.035	8.25878e-198	EGC/ENSC 2	LAMP5
STK32A	1.39168e-200	2.12383	0.683	0.188	5.07142e-196	EGC/ENSC 2	STK32A
THSD4	9.07718e-199	3.66754	0.479	0.062	3.30781e-194	EGC/ENSC 2	THSD4
FGFBP2	1.55258e-197	2.31109	0.626	0.143	5.65775e-193	EGC/ENSC 2	FGFBP2
ITGA6	3.63877e-197	1.60532	0.884	0.72	1.32601e-192	EGC/ENSC 1	ITGA6
TMSB10	9.82088e-197	1.14675	0.987	0.976	3.57883e-192	EGC/ENSC 1	TMSB10
NAV3	2.83424e-195	1.99136	0.846	0.553	1.03282e-190	EGC/ENSC 1	NAV3
CFH	1.25472e-194	3.2512	0.489	0.067	4.57231e-190	EGC/ENSC 2	CFH
ANXA2	1.49109e-193	1.09282	0.961	0.92	5.43369e-189	EGC/ENSC 1	ANXA2
LSAMP	1.39604e-189	1.27975	0.936	0.704	5.08732e-185	EGC/ENSC 2	LSAMP
TYMS	1.57259e-189	4.92809	0.573	0.027	5.73067e-185	EGC/ENSC prolif.	TYMS
KIFC1	1.454e-187	5.85794	0.374	0.007	5.29852e-183	EGC/ENSC prolif.	KIFC1
RUNX2	2.18395e-186	2.65816	0.748	0.411	7.95854e-182	EGC/ENSC 1	RUNX2
SCRG1	5.98122e-185	2.74357	0.526	0.092	2.17962e-180	EGC/ENSC 2	SCRG1
SYNM	9.38441e-185	1.68215	0.789	0.292	3.41977e-180	EGC/ENSC 2	SYNM
KIF20B	2.77103e-183	4.97508	0.664	0.044	1.00979e-178	EGC/ENSC prolif.	KIF20B
PRR11	3.01464e-183	5.20575	0.45	0.014	1.09856e-178	EGC/ENSC prolif.	PRR11
FGL2	2.93734e-182	2.19614	0.641	0.182	1.0704e-177	EGC/ENSC 2	FGL2
NEK2	5.06133e-180	9.24325	0.237	0	1.8444e-175	EGC/ENSC prolif.	NEK2
ARHGAP11A	5.36003e-180	5.56729	0.389	0.009	1.95325e-175	EGC/ENSC prolif.	ARHGAP11A
C10orf90	1.39868e-178	2.20577	0.616	0.16	5.09694e-174	EGC/ENSC 2	C10orf90
DEPDC1	3.1729e-177	6.00619	0.344	0.006	1.15624e-172	EGC/ENSC prolif.	DEPDC1
AC125613.1	8.07486e-176	3.58821	0.423	0.047	2.94256e-171	EGC/ENSC 2	AC125613.1
HAND2	1.29232e-175	1.42643	0.867	0.498	4.70936e-171	EGC/ENSC 2	HAND2
ADAM23	2.57134e-174	2.1912	0.761	0.369	9.37022e-170	EGC/ENSC 2	ADAM23
APOLD1	9.709e-174	5.86596	0.397	0.011	3.53806e-169	EGC/ENSC prolif.	APOLD1
UBE2T	1.21897e-172	5.00682	0.473	0.019	4.44204e-168	EGC/ENSC prolif.	UBE2T
CDCA8	2.09035e-172	6.04319	0.359	0.008	7.61745e-168	EGC/ENSC prolif.	CDCA8
IQGAP3	9.28547e-172	5.89603	0.328	0.006	3.38372e-167	EGC/ENSC prolif.	IQGAP3
NEURL1B	1.11931e-169	5.68134	0.382	0.01	4.07889e-165	EGC/ENSC prolif.	NEURL1B
SEMA3B	2.43663e-169	2.62131	0.607	0.17	8.87932e-165	EGC/ENSC 1	SEMA3B
PLK1	1.219e-168	6.67238	0.282	0.003	4.44216e-164	EGC/ENSC prolif.	PLK1
PDE3B	4.49209e-168	3.47265	0.416	0.049	1.63696e-163	EGC/ENSC 2	PDE3B
CCNB1	1.28689e-166	5.44081	0.511	0.025	4.68956e-162	EGC/ENSC prolif.	CCNB1
GAS7	1.54882e-166	1.09234	0.935	0.687	5.64406e-162	EGC/ENSC 2	GAS7
F11-AS1	9.6578e-166	3.85732	0.361	0.026	3.5194e-161	EGC/ENSC 2	F11-AS1
SLC35F1	1.34922e-164	1.17296	0.929	0.695	4.91668e-160	EGC/ENSC 2	SLC35F1
PCLAF	4.86424e-164	4.92167	0.458	0.018	1.77258e-159	EGC/ENSC prolif.	PCLAF
PLCB4	9.90869e-164	3.23032	0.405	0.046	3.61083e-159	EGC/ENSC 2	PLCB4
HIST1H3G	1.32128e-163	6.72936	0.237	0.001	4.81489e-159	EGC/ENSC prolif.	HIST1H3G
NUF2	1.83595e-163	5.09314	0.519	0.027	6.69039e-159	EGC/ENSC prolif.	NUF2
LRRC4C	4.39063e-161	2.02869	0.592	0.16	1.59999e-156	EGC/ENSC 2	LRRC4C
NCAPH	2.14002e-160	6.25544	0.29	0.004	7.79846e-156	EGC/ENSC prolif.	NCAPH
GAP43	2.57838e-160	2.25446	0.671	0.28	9.39586e-156	EGC/ENSC 1	GAP43
CRYAB	2.84712e-160	1.30137	0.953	0.913	1.03752e-155	EGC/ENSC 1	CRYAB
AC068308.1	1.49582e-159	3.0023	0.413	0.053	5.45092e-155	EGC/ENSC 2	AC068308.1
NDRG1	5.72724e-159	2.24098	0.54	0.127	2.08706e-154	EGC/ENSC 2	NDRG1
ZWINT	1.3247e-158	4.91475	0.458	0.02	4.82736e-154	EGC/ENSC prolif.	ZWINT
SPTBN1	6.81717e-158	1.04298	0.912	0.701	2.48424e-153	EGC/ENSC 2	SPTBN1
KIF2C	1.31666e-156	6.36025	0.313	0.006	4.79803e-152	EGC/ENSC prolif.	KIF2C
PTPRZ1	2.5701e-156	0.981289	0.948	0.838	9.36571e-152	EGC/ENSC 2	PTPRZ1
MXD3	3.19402e-156	5.9679	0.351	0.009	1.16393e-151	EGC/ENSC prolif.	MXD3
MAP2	1.65518e-155	2.3638	0.548	0.144	6.03165e-151	EGC/ENSC 2	MAP2
NEGR1	1.67296e-155	2.04854	0.632	0.201	6.09642e-151	EGC/ENSC 2	NEGR1
FABP5	5.67029e-155	1.38824	0.907	0.758	2.06631e-150	EGC/ENSC 1	FABP5
CST3	1.62957e-154	1.09432	0.978	0.896	5.93832e-150	EGC/ENSC 2	CST3
ATOX1	4.32413e-154	1.50987	0.838	0.677	1.57576e-149	EGC/ENSC 1	ATOX1
AC092902.4	6.37578e-154	1.76824	0.657	0.222	2.3234e-149	EGC/ENSC 2	AC092902.4
SMC4	6.12471e-152	4.38215	0.84	0.109	2.23191e-147	EGC/ENSC prolif.	SMC4
CENPM	8.92128e-151	5.20638	0.351	0.01	3.251e-146	EGC/ENSC prolif.	CENPM
ARHGAP11B	1.31835e-150	5.47183	0.344	0.009	4.80418e-146	EGC/ENSC prolif.	ARHGAP11B
CENPU	1.54253e-150	4.47483	0.481	0.024	5.62115e-146	EGC/ENSC prolif.	CENPU
AURKB	1.22363e-149	6.5002	0.252	0.003	4.45905e-145	EGC/ENSC prolif.	AURKB
ZNF704	2.89144e-149	2.02657	0.582	0.164	1.05367e-144	EGC/ENSC 2	ZNF704
CKS2	2.40175e-148	4.40529	0.557	0.036	8.75221e-144	EGC/ENSC prolif.	CKS2
CSPG4	3.13553e-147	2.94686	0.405	0.062	1.14262e-142	EGC/ENSC 2	CSPG4
CENPK	7.54949e-147	3.98391	0.588	0.041	2.75111e-142	EGC/ENSC prolif.	CENPK
CDC20	1.23089e-146	5.74297	0.267	0.004	4.48548e-142	EGC/ENSC prolif.	CDC20
SERINC5	7.31041e-144	1.99126	0.742	0.512	2.66399e-139	EGC/ENSC 1	SERINC5
COBL	2.76921e-143	1.84172	0.634	0.225	1.00913e-138	EGC/ENSC 2	COBL
COL24A1	2.43113e-141	2.25413	0.469	0.098	8.85928e-137	EGC/ENSC 2	COL24A1
POLQ	4.89779e-140	5.40464	0.298	0.007	1.7848e-135	EGC/ENSC prolif.	POLQ
S100A1	2.58519e-139	1.20548	0.873	0.481	9.42067e-135	EGC/ENSC 2	S100A1
GPNMB	9.64958e-139	1.14531	0.931	0.704	3.5164e-134	EGC/ENSC 2	GPNMB
FAM181B	1.79331e-136	2.14841	0.464	0.097	6.53501e-132	EGC/ENSC 2	FAM181B
PCDHGC3	1.54819e-135	1.63848	0.637	0.219	5.64175e-131	EGC/ENSC 2	PCDHGC3
ABCA8	3.04432e-135	1.80697	0.57	0.17	1.10938e-130	EGC/ENSC 2	ABCA8
ETV1	3.41785e-135	2.71051	0.373	0.052	1.2455e-130	EGC/ENSC 2	ETV1
ST3GAL6	3.74028e-135	1.45389	0.727	0.319	1.363e-130	EGC/ENSC 2	ST3GAL6
RGL1	1.11249e-134	2.16497	0.466	0.102	4.05402e-130	EGC/ENSC 2	RGL1
AFAP1L2	8.72603e-134	1.80706	0.573	0.172	3.17985e-129	EGC/ENSC 2	AFAP1L2
TAC1	1.01951e-133	3.33802	0.416	0.083	3.71519e-129	EGC/ENSC 2	TAC1
SORCS1	1.28643e-133	1.3349	0.843	0.455	4.68787e-129	EGC/ENSC 2	SORCS1
NDRG2	1.86638e-133	2.38601	0.436	0.09	6.80129e-129	EGC/ENSC 2	NDRG2
ENOX1	9.2396e-133	2.94551	0.354	0.046	3.367e-128	EGC/ENSC 2	ENOX1
TIMP3	4.42799e-132	1.77215	0.861	0.836	1.6136e-127	EGC/ENSC 1	TIMP3
EZH2	4.65208e-132	4.24532	0.534	0.039	1.69526e-127	EGC/ENSC prolif.	EZH2
CRISPLD1	5.3549e-132	1.95347	0.506	0.129	1.95138e-127	EGC/ENSC 2	CRISPLD1
KIF4A	5.50968e-132	4.97664	0.397	0.018	2.00778e-127	EGC/ENSC prolif.	KIF4A
CDCA5	6.08569e-131	5.66722	0.29	0.007	2.21769e-126	EGC/ENSC prolif.	CDCA5
KCNT2	1.42027e-129	2.44209	0.41	0.076	5.1756e-125	EGC/ENSC 2	KCNT2
SPARCL1	1.96672e-129	2.37954	0.495	0.136	7.16694e-125	EGC/ENSC 2	SPARCL1
TSPAN11	3.50744e-129	1.58654	0.625	0.213	1.27814e-124	EGC/ENSC 2	TSPAN11
SCN7A	4.41374e-129	2.9	0.36	0.052	1.60841e-124	EGC/ENSC 2	SCN7A
RBMS3	9.51544e-129	1.46731	0.729	0.327	3.46752e-124	EGC/ENSC 2	RBMS3
PTGDS	3.41819e-128	3.13793	0.461	0.115	1.24562e-123	EGC/ENSC 2	PTGDS
AC092691.1	4.77934e-128	1.46669	0.737	0.331	1.74164e-123	EGC/ENSC 2	AC092691.1
CENPW	1.09852e-127	4.52666	0.397	0.019	4.00311e-123	EGC/ENSC prolif.	CENPW
NKAIN2	3.28263e-127	1.49675	0.713	0.317	1.19622e-122	EGC/ENSC 2	NKAIN2
DEPDC1B	3.78692e-127	5.64375	0.252	0.005	1.37999e-122	EGC/ENSC prolif.	DEPDC1B
PRKCA-AS1	8.53511e-127	2.5027	0.416	0.085	3.11028e-122	EGC/ENSC 2	PRKCA-AS1
IGFBP5	1.96789e-126	1.10009	0.962	0.89	7.1712e-122	EGC/ENSC 1	IGFBP5
PCGF5	2.94066e-126	1.36694	0.775	0.392	1.07161e-121	EGC/ENSC 2	PCGF5
CLSPN	9.16949e-126	4.29842	0.427	0.023	3.34145e-121	EGC/ENSC prolif.	CLSPN
CKAP2	1.13908e-125	4.44748	0.656	0.072	4.1509e-121	EGC/ENSC prolif.	CKAP2
LMNB1	1.53572e-125	4.54956	0.389	0.019	5.59633e-121	EGC/ENSC prolif.	LMNB1
H2AFX	1.46675e-124	4.27715	0.611	0.059	5.34497e-120	EGC/ENSC prolif.	H2AFX
ANXA1	5.76206e-124	1.01908	0.912	0.849	2.09975e-119	EGC/ENSC 1	ANXA1
LDLRAD4	7.1334e-124	2.47205	0.392	0.071	2.59948e-119	EGC/ENSC 2	LDLRAD4
FBXO5	9.90313e-124	4.36276	0.42	0.023	3.6088e-119	EGC/ENSC prolif.	FBXO5
MAP1B	1.80167e-123	1.13502	0.863	0.761	6.56547e-119	EGC/ENSC 1	MAP1B
MELK	2.16953e-123	4.65089	0.435	0.026	7.906e-119	EGC/ENSC prolif.	MELK
TNFRSF12A	4.11375e-123	2.20261	0.576	0.224	1.49909e-118	EGC/ENSC 1	TNFRSF12A
SH3D19	7.40573e-123	1.13596	0.842	0.514	2.69872e-118	EGC/ENSC 2	SH3D19
PLK4	1.56405e-122	6.12842	0.237	0.004	5.69957e-118	EGC/ENSC prolif.	PLK4
MAGED2	2.70953e-122	1.42727	0.713	0.334	9.87381e-118	EGC/ENSC 2	MAGED2
AQP1	6.11535e-122	3.46913	0.293	0.027	2.22849e-117	EGC/ENSC 2	AQP1
LRRC1	2.3419e-121	1.69977	0.57	0.191	8.53411e-117	EGC/ENSC 2	LRRC1
SGO1	5.28402e-121	4.73855	0.321	0.012	1.92555e-116	EGC/ENSC prolif.	SGO1
APLP2	7.1832e-121	0.928636	0.914	0.614	2.61763e-116	EGC/ENSC 2	APLP2
MAD2L1	3.89811e-120	4.38882	0.427	0.025	1.42051e-115	EGC/ENSC prolif.	MAD2L1
SELENOP	2.01532e-119	1.3847	0.682	0.277	7.34403e-115	EGC/ENSC 2	SELENOP
PCSK1N	3.11074e-119	1.16824	0.817	0.418	1.13358e-114	EGC/ENSC 2	PCSK1N
TK1	3.14332e-119	4.77806	0.336	0.014	1.14546e-114	EGC/ENSC prolif.	TK1
GABRA2	1.00205e-117	1.56509	0.578	0.189	3.65156e-113	EGC/ENSC 2	GABRA2
TOMM7	2.18647e-117	0.830368	0.919	0.765	7.96773e-113	EGC/ENSC 2	TOMM7
NR4A1	7.37572e-117	2.53311	0.351	0.057	2.68778e-112	EGC/ENSC 2	NR4A1
FXYD1	1.24483e-115	1.5544	0.61	0.223	4.53627e-111	EGC/ENSC 2	FXYD1
HDAC9	1.98281e-115	1.37426	0.831	0.556	7.22555e-111	EGC/ENSC 2	HDAC9
SKA1	3.24269e-115	6.07856	0.214	0.003	1.18167e-110	EGC/ENSC prolif.	SKA1
CYBRD1	3.33591e-115	1.51809	0.641	0.259	1.21564e-110	EGC/ENSC 2	CYBRD1
ENPP2	3.3843e-115	1.99544	0.45	0.117	1.23327e-110	EGC/ENSC 2	ENPP2
ABHD2	4.5513e-115	1.24207	0.783	0.42	1.65854e-110	EGC/ENSC 2	ABHD2
ZCCHC24	5.91183e-115	1.71632	0.538	0.173	2.15433e-110	EGC/ENSC 2	ZCCHC24
RACGAP1	7.63264e-115	4.58517	0.427	0.028	2.78141e-110	EGC/ENSC prolif.	RACGAP1
SGCD	1.50677e-114	1.31029	0.692	0.292	5.49084e-110	EGC/ENSC 2	SGCD
ARHGEF26	7.08551e-114	1.60642	0.542	0.171	2.58203e-109	EGC/ENSC 2	ARHGEF26
SHCBP1	7.13259e-114	4.44015	0.336	0.015	2.59919e-109	EGC/ENSC prolif.	SHCBP1
MEF2A	3.57633e-113	1.37527	0.704	0.332	1.30325e-108	EGC/ENSC 2	MEF2A
FXYD3	4.17653e-112	2.03216	0.423	0.099	1.52197e-107	EGC/ENSC 2	FXYD3
PIMREG	5.5721e-112	5.76179	0.214	0.004	2.03053e-107	EGC/ENSC prolif.	PIMREG
MFSD2A	6.72335e-111	2.44934	0.357	0.066	2.45006e-106	EGC/ENSC 2	MFSD2A
WSB1	8.22239e-111	1.23999	0.725	0.333	2.99632e-106	EGC/ENSC 2	WSB1
RARB	4.06582e-110	3.11278	0.276	0.028	1.48162e-105	EGC/ENSC 2	RARB
FOXM1	5.12012e-110	4.47972	0.336	0.015	1.86582e-105	EGC/ENSC prolif.	FOXM1
CTDSPL	1.00244e-109	1.53667	0.572	0.201	3.65299e-105	EGC/ENSC 2	CTDSPL
XYLT1	6.26723e-109	1.8648	0.508	0.164	2.28384e-104	EGC/ENSC 2	XYLT1
ST6GALNAC5	1.08254e-108	2.17861	0.419	0.103	3.9449e-104	EGC/ENSC 2	ST6GALNAC5
CIP2A	1.82876e-108	4.44151	0.382	0.022	6.66418e-104	EGC/ENSC prolif.	CIP2A
STIL	2.31561e-108	5.48018	0.267	0.008	8.4383e-104	EGC/ENSC prolif.	STIL
NFIA	4.04014e-108	1.55835	0.531	0.172	1.47227e-103	EGC/ENSC 2	NFIA
BCHE	4.81655e-108	1.363	0.666	0.293	1.7552e-103	EGC/ENSC 2	BCHE
NCAPG2	9.61911e-108	4.01363	0.504	0.044	3.5053e-103	EGC/ENSC prolif.	NCAPG2
PTMA	9.84395e-108	0.627214	0.982	0.94	3.58724e-103	EGC/ENSC 2	PTMA
LINC01505	1.3598e-107	3.68083	0.626	0.072	4.95525e-103	EGC/ENSC prolif.	LINC01505
GLT8D2	4.20558e-107	2.98966	0.265	0.025	1.53256e-102	EGC/ENSC 2	GLT8D2
GPAT3	5.07591e-107	2.07751	0.553	0.225	1.84971e-102	EGC/ENSC 1	GPAT3
ANTXR1	4.85824e-106	1.43271	0.676	0.309	1.77039e-101	EGC/ENSC 2	ANTXR1
CADM2	6.30446e-106	1.26488	0.721	0.349	2.29741e-101	EGC/ENSC 2	CADM2
ANXA4	1.77336e-105	1.06187	0.827	0.499	6.46229e-101	EGC/ENSC 2	ANXA4
COL21A1	7.73555e-105	2.73836	0.315	0.051	2.81891e-100	EGC/ENSC 2	COL21A1
ALK	3.10625e-104	1.05577	0.8	0.427	1.13195e-99	EGC/ENSC 2	ALK
SKA3	4.63027e-104	5.75999	0.214	0.005	1.68732e-99	EGC/ENSC prolif.	SKA3
ECT2	9.15384e-104	3.98948	0.603	0.072	3.33575e-99	EGC/ENSC prolif.	ECT2
HMGB2	1.38002e-103	3.68907	0.847	0.177	5.02892e-99	EGC/ENSC prolif.	HMGB2
ANKS1A	1.75881e-103	2.05907	0.436	0.118	6.4093e-99	EGC/ENSC 2	ANKS1A
ATF3	1.82626e-103	2.36554	0.603	0.353	6.65508e-99	EGC/ENSC 1	ATF3
PLCG2	1.91993e-102	1.27804	0.704	0.337	6.99643e-98	EGC/ENSC 2	PLCG2
ABCA6	4.6739e-102	2.2977	0.326	0.057	1.70322e-97	EGC/ENSC 2	ABCA6
NFATC2	2.64581e-101	1.39368	0.615	0.252	9.64161e-97	EGC/ENSC 2	NFATC2
FRAS1	2.7465e-101	2.75713	0.289	0.04	1.00085e-96	EGC/ENSC 2	FRAS1
PARPBP	2.76667e-101	4.68877	0.328	0.017	1.0082e-96	EGC/ENSC prolif.	PARPBP
ARAP2	4.55249e-101	1.51442	0.517	0.17	1.65897e-96	EGC/ENSC 2	ARAP2
PCDH7	8.08529e-101	1.86899	0.464	0.14	2.94636e-96	EGC/ENSC 2	PCDH7
MFGE8	3.28587e-100	1.0806	0.811	0.481	1.1974e-95	EGC/ENSC 2	MFGE8
ANGPTL7	7.67554e-100	1.81343	0.398	0.099	2.79704e-95	EGC/ENSC 2	ANGPTL7
PRKCE	1.16684e-99	1.44902	0.62	0.269	4.2521e-95	EGC/ENSC 2	PRKCE
RXRG	1.28476e-99	2.85209	0.276	0.036	4.68179e-95	EGC/ENSC 2	RXRG
PSAP	1.82892e-99	0.706776	0.952	0.954	6.66477e-95	EGC/ENSC 1	PSAP
TRIO	2.0185e-98	1.71207	0.694	0.524	7.35561e-94	EGC/ENSC 1	TRIO
SESN3	5.60784e-98	1.77526	0.715	0.583	2.04355e-93	EGC/ENSC 1	SESN3
LGALS3	1.09597e-97	0.733809	0.974	0.878	3.99384e-93	EGC/ENSC 2	LGALS3
PDE5A	1.98503e-97	1.6415	0.481	0.154	7.23366e-93	EGC/ENSC 2	PDE5A
AP003086.1	2.22585e-97	1.42447	0.634	0.283	8.1112e-93	EGC/ENSC 2	AP003086.1
CCNB2	8.02453e-97	4.71387	0.344	0.02	2.92422e-92	EGC/ENSC prolif.	CCNB2
KIAA1217	9.072e-97	1.15816	0.766	0.442	3.30593e-92	EGC/ENSC 2	KIAA1217
ENDOG	1.77644e-96	3.92367	0.481	0.045	6.47351e-92	EGC/ENSC prolif.	ENDOG
FBLN2	2.00265e-96	1.7402	0.438	0.128	7.29784e-92	EGC/ENSC 2	FBLN2
RTKN2	3.13775e-96	5.0866	0.244	0.008	1.14343e-91	EGC/ENSC prolif.	RTKN2
LINC02614	3.73621e-96	1.93966	0.406	0.111	1.36151e-91	EGC/ENSC 2	LINC02614
CRIP2	1.84797e-95	1.33123	0.586	0.225	6.7342e-91	EGC/ENSC 2	CRIP2
PPP1R9A	7.66067e-95	1.62953	0.469	0.149	2.79162e-90	EGC/ENSC 2	PPP1R9A
DISC1	1.95569e-94	1.54773	0.499	0.17	7.12673e-90	EGC/ENSC 2	DISC1
SGO2	3.47272e-94	4.28375	0.481	0.048	1.26549e-89	EGC/ENSC prolif.	SGO2
PDE4D	4.24398e-94	1.63	0.517	0.186	1.54655e-89	EGC/ENSC 2	PDE4D
ARHGAP32	5.29711e-94	1.26209	0.662	0.313	1.93032e-89	EGC/ENSC 2	ARHGAP32
TYRO3	6.00355e-94	2.61457	0.286	0.046	2.18775e-89	EGC/ENSC 2	TYRO3
KNSTRN	1.74302e-93	4.31317	0.336	0.02	6.35174e-89	EGC/ENSC prolif.	KNSTRN
BTC	4.96715e-93	2.59324	0.479	0.2	1.81008e-88	EGC/ENSC 1	BTC
CTNNA3	8.82248e-93	1.06207	0.798	0.476	3.215e-88	EGC/ENSC 2	CTNNA3
RIMS1	1.13288e-92	3.60814	0.223	0.019	4.12833e-88	EGC/ENSC 2	RIMS1
KHDRBS3	1.19113e-92	0.887827	0.881	0.61	4.3406e-88	EGC/ENSC 2	KHDRBS3
ITGB8	1.61382e-92	1.77076	0.688	0.493	5.88091e-88	EGC/ENSC 1	ITGB8
DPYSL3	4.96275e-92	1.06988	0.741	0.37	1.80848e-87	EGC/ENSC 2	DPYSL3
ZBTB20	6.74353e-92	0.829865	0.906	0.689	2.45741e-87	EGC/ENSC 2	ZBTB20
MAP3K1	2.6717e-91	1.35312	0.555	0.21	9.73595e-87	EGC/ENSC 2	MAP3K1
CIT	3.93925e-91	0.993056	0.791	0.451	1.4355e-86	EGC/ENSC 2	CIT
B2M	3.00858e-90	0.809775	0.998	0.993	1.09636e-85	EGC/ENSC 1	B2M
MYBL1	3.26631e-90	4.03785	0.405	0.033	1.19028e-85	EGC/ENSC prolif.	MYBL1
SERPING1	5.21644e-90	1.28469	0.563	0.21	1.90092e-85	EGC/ENSC 2	SERPING1
DCBLD2	1.50143e-89	2.10522	0.643	0.448	5.47136e-85	EGC/ENSC 1	DCBLD2
SH3TC2-DT	1.98984e-89	3.04595	0.259	0.037	7.25119e-85	EGC/ENSC 2	SH3TC2-DT
C3orf70	2.22709e-89	1.83227	0.38	0.1	8.11575e-85	EGC/ENSC 2	C3orf70
LYST	7.77105e-89	1.36507	0.717	0.575	2.83185e-84	EGC/ENSC 1	LYST
CENPI	8.52232e-89	4.54204	0.298	0.016	3.10562e-84	EGC/ENSC prolif.	CENPI
SNRPB2	1.17368e-88	1.11338	0.739	0.404	4.27702e-84	EGC/ENSC 2	SNRPB2
CENPA	1.79949e-88	4.90343	0.29	0.015	6.55751e-84	EGC/ENSC prolif.	CENPA
LMO7	1.87652e-88	3.65482	0.557	0.07	6.83824e-84	EGC/ENSC prolif.	LMO7
HAS2	2.05556e-88	2.22368	0.315	0.065	7.49066e-84	EGC/ENSC 2	HAS2
CTSD	2.55132e-88	1.67919	0.661	0.464	9.29728e-84	EGC/ENSC 1	CTSD
SCN1A-AS1	3.33916e-88	1.3562	0.524	0.196	1.21682e-83	EGC/ENSC 2	SCN1A-AS1
PLEKHB1	4.63409e-88	1.6435	0.368	0.091	1.68871e-83	EGC/ENSC 2	PLEKHB1
RFTN2	1.59939e-87	1.23055	0.594	0.249	5.82834e-83	EGC/ENSC 2	RFTN2
UBE2S	4.70631e-87	3.46469	0.916	0.282	1.71503e-82	EGC/ENSC prolif.	UBE2S
OLFML2A	2.95554e-86	1.01966	0.755	0.429	1.07703e-81	EGC/ENSC 2	OLFML2A
NPTX2	1.59248e-85	3.37706	0.22	0.023	5.80317e-81	EGC/ENSC 2	NPTX2
ARHGAP31	2.06395e-85	1.42929	0.475	0.163	7.52125e-81	EGC/ENSC 2	ARHGAP31
HLA-DRA	4.67395e-85	1.06587	0.755	0.503	1.70323e-80	EGC/ENSC 1	HLA-DRA
MVB12B	3.01189e-84	1.48443	0.452	0.15	1.09756e-79	EGC/ENSC 2	MVB12B
LAMA4	8.28852e-84	1.40146	0.489	0.174	3.02042e-79	EGC/ENSC 2	LAMA4
LAMA2	2.93235e-83	3.10315	0.339	0.073	1.06858e-78	EGC/ENSC 1	LAMA2
LPAR1	5.11602e-83	1.12523	0.648	0.306	1.86433e-78	EGC/ENSC 2	LPAR1
CKS1B	5.3414e-81	3.22753	0.718	0.143	1.94646e-76	EGC/ENSC prolif.	CKS1B
AURKA	8.97906e-81	4.58463	0.359	0.029	3.27206e-76	EGC/ENSC prolif.	AURKA
S100A10	2.3149e-80	0.55477	0.997	0.989	8.43574e-76	EGC/ENSC 1	S100A10
IGSF11	4.55587e-80	1.49203	0.416	0.13	1.66021e-75	EGC/ENSC 2	IGSF11
GAS2L3	6.12201e-79	3.72674	0.481	0.057	2.23092e-74	EGC/ENSC prolif.	GAS2L3
MYL9	7.67175e-79	2.5694	0.41	0.151	2.79566e-74	EGC/ENSC 1	MYL9
AGRN	8.22985e-79	1.87069	0.354	0.098	2.99904e-74	EGC/ENSC 2	AGRN
TUBB3	2.26172e-78	1.92467	0.53	0.274	8.24195e-74	EGC/ENSC 1	TUBB3
CNTN1	3.07595e-78	1.34108	0.472	0.172	1.12091e-73	EGC/ENSC 2	CNTN1
GAB2	3.58258e-78	1.12546	0.68	0.364	1.30553e-73	EGC/ENSC 2	GAB2
AC068587.4	6.23536e-78	1.47501	0.43	0.143	2.27223e-73	EGC/ENSC 2	AC068587.4
RORA	6.49828e-78	1.2827	0.521	0.212	2.36804e-73	EGC/ENSC 2	RORA
P4HA3	7.06331e-78	2.32189	0.271	0.053	2.57394e-73	EGC/ENSC 2	P4HA3
ATAD2	9.50263e-78	3.64598	0.534	0.075	3.46285e-73	EGC/ENSC prolif.	ATAD2
LINC01748	1.0355e-77	1.64171	0.402	0.129	3.77345e-73	EGC/ENSC 2	LINC01748
SAT1	1.17937e-77	1.04297	0.688	0.355	4.29773e-73	EGC/ENSC 2	SAT1
S100A11	2.01084e-77	0.71841	0.944	0.931	7.32769e-73	EGC/ENSC 1	S100A11
MAML3	2.09902e-77	1.2424	0.553	0.235	7.64906e-73	EGC/ENSC 2	MAML3
DSEL	3.19974e-77	1.73857	0.58	0.373	1.16602e-72	EGC/ENSC 1	DSEL
CDH19	4.11201e-77	0.558029	0.948	0.856	1.49846e-72	EGC/ENSC 2	CDH19
TPM4	5.56195e-77	0.905583	0.816	0.749	2.02683e-72	EGC/ENSC 1	TPM4
CADM4	5.82716e-77	1.18116	0.583	0.254	2.12348e-72	EGC/ENSC 2	CADM4
ARNT2	7.34198e-77	1.70976	0.356	0.1	2.67549e-72	EGC/ENSC 2	ARNT2
H2AFZ	8.71892e-77	2.76451	1	0.633	3.17726e-72	EGC/ENSC prolif.	H2AFZ
PTTG1	9.76825e-77	3.21249	0.725	0.156	3.55965e-72	EGC/ENSC prolif.	PTTG1
DOCK5	1.46745e-76	0.907197	0.768	0.467	5.34753e-72	EGC/ENSC 2	DOCK5
HIST1H2AH	1.94392e-76	4.20334	0.374	0.034	7.08383e-72	EGC/ENSC prolif.	HIST1H2AH
NSD2	5.23978e-76	3.3527	0.679	0.139	1.90943e-71	EGC/ENSC prolif.	NSD2
DTYMK	9.70099e-76	2.80882	0.74	0.152	3.53514e-71	EGC/ENSC prolif.	DTYMK
COLGALT2	2.63531e-75	2.47332	0.24	0.04	9.60333e-71	EGC/ENSC 2	COLGALT2
PIK3C2A	4.19833e-75	1.21564	0.536	0.228	1.52991e-70	EGC/ENSC 2	PIK3C2A
CLASP2	4.92238e-75	1.03103	0.653	0.324	1.79376e-70	EGC/ENSC 2	CLASP2
ADAMTS1	6.10806e-75	1.20255	0.587	0.271	2.22584e-70	EGC/ENSC 2	ADAMTS1
CADM3	1.53108e-74	1.3989	0.43	0.148	5.57941e-70	EGC/ENSC 2	CADM3
KPNA2	1.71806e-74	3.77038	0.588	0.099	6.26077e-70	EGC/ENSC prolif.	KPNA2
GPX3	2.08315e-74	2.56209	0.242	0.043	7.59121e-70	EGC/ENSC 2	GPX3
NFE2L2	6.12668e-74	0.89036	0.782	0.476	2.23262e-69	EGC/ENSC 2	NFE2L2
NCAM1	7.25101e-74	1.08016	0.601	0.279	2.64234e-69	EGC/ENSC 2	NCAM1
COL6A1	9.9664e-74	0.744827	0.87	0.608	3.63186e-69	EGC/ENSC 2	COL6A1
CCND3	1.01454e-73	1.51434	0.382	0.118	3.69707e-69	EGC/ENSC 2	CCND3
TRIM59	3.20539e-73	4.37297	0.305	0.023	1.16808e-68	EGC/ENSC prolif.	TRIM59
BRIP1	4.48013e-73	3.92185	0.298	0.021	1.6326e-68	EGC/ENSC prolif.	BRIP1
PMEPA1	5.93591e-73	1.11421	0.793	0.695	2.1631e-68	EGC/ENSC 1	PMEPA1
ADIRF	1.17032e-72	2.13775	0.27	0.057	4.26476e-68	EGC/ENSC 2	ADIRF
KNTC1	1.69527e-72	3.53306	0.359	0.032	6.17774e-68	EGC/ENSC prolif.	KNTC1
EIF4B	1.96403e-72	0.998521	0.654	0.33	7.15711e-68	EGC/ENSC 2	EIF4B
DST	2.25637e-72	0.565847	0.976	0.97	8.22244e-68	EGC/ENSC 1	DST
TPD52L1	2.72761e-72	1.89576	0.293	0.068	9.93969e-68	EGC/ENSC 2	TPD52L1
KAZN	2.8407e-72	1.75717	0.298	0.071	1.03518e-67	EGC/ENSC 2	KAZN
BRCA2	1.73968e-71	4.0741	0.321	0.026	6.33956e-67	EGC/ENSC prolif.	BRCA2
TGFB2	3.4356e-71	1.35467	0.419	0.146	1.25197e-66	EGC/ENSC 2	TGFB2
AC099792.1	3.54305e-71	1.33116	0.434	0.154	1.29112e-66	EGC/ENSC 2	AC099792.1
SIPA1L1	3.59475e-71	0.992132	0.674	0.345	1.30996e-66	EGC/ENSC 2	SIPA1L1
PHLDB1	4.24311e-71	1.22417	0.444	0.162	1.54623e-66	EGC/ENSC 2	PHLDB1
NRP2	4.74989e-71	1.42818	0.608	0.391	1.73091e-66	EGC/ENSC 1	NRP2
SMC2	5.31822e-71	2.80219	0.672	0.133	1.93801e-66	EGC/ENSC prolif.	SMC2
ACTB	7.54967e-71	0.627477	0.966	0.942	2.75117e-66	EGC/ENSC 1	ACTB
MBOAT2	2.08906e-70	1.2425	0.466	0.179	7.61274e-66	EGC/ENSC 2	MBOAT2
HIST1H3D	2.75727e-70	5.06898	0.29	0.021	1.00478e-65	EGC/ENSC prolif.	HIST1H3D
CENPN	4.35895e-70	3.72074	0.298	0.022	1.58844e-65	EGC/ENSC prolif.	CENPN
MX1	4.41666e-70	0.94222	0.635	0.314	1.60948e-65	EGC/ENSC 2	MX1
PPFIBP2	5.09596e-70	2.02288	0.245	0.046	1.85702e-65	EGC/ENSC 2	PPFIBP2
NEFM	9.09127e-70	3.28949	0.255	0.036	3.31295e-65	EGC/ENSC 1	NEFM
SHC3	1.28313e-69	1.96875	0.28	0.065	4.67586e-65	EGC/ENSC 2	SHC3
HMGN2	3.26697e-69	2.61002	0.901	0.339	1.19052e-64	EGC/ENSC prolif.	HMGN2
ANK2	3.86769e-69	0.730609	0.857	0.63	1.40943e-64	EGC/ENSC 2	ANK2
CDKN2D	1.98067e-68	3.45639	0.603	0.113	7.21776e-64	EGC/ENSC prolif.	CDKN2D
LINC02762	2.34767e-68	1.64084	0.302	0.078	8.55514e-64	EGC/ENSC 2	LINC02762
MAML2	3.00055e-68	0.800806	0.838	0.587	1.09343e-63	EGC/ENSC 2	MAML2
AMD1	3.16564e-68	1.34291	0.422	0.153	1.15359e-63	EGC/ENSC 2	AMD1
EDIL3	4.27376e-68	1.36857	0.61	0.419	1.5574e-63	EGC/ENSC 1	EDIL3
RASAL2	6.68389e-68	1.47454	0.617	0.454	2.43568e-63	EGC/ENSC 1	RASAL2
HIST1H2AG	6.85565e-68	4.65741	0.229	0.012	2.49827e-63	EGC/ENSC prolif.	HIST1H2AG
EPB41L2	6.92521e-68	0.910028	0.714	0.401	2.52362e-63	EGC/ENSC 2	EPB41L2
DPP10	1.15202e-67	1.3834	0.416	0.151	4.19808e-63	EGC/ENSC 2	DPP10
ANTXR2	1.60038e-67	1.11525	0.48	0.189	5.83194e-63	EGC/ENSC 2	ANTXR2
THEM4	1.62062e-67	1.37732	0.394	0.135	5.9057e-63	EGC/ENSC 2	THEM4
MAN2A2	1.90852e-67	1.50403	0.329	0.094	6.95485e-63	EGC/ENSC 2	MAN2A2
CDC14B	3.00779e-67	1.00857	0.623	0.318	1.09607e-62	EGC/ENSC 2	CDC14B
TUBB	4.38949e-67	2.43099	0.969	0.566	1.59957e-62	EGC/ENSC prolif.	TUBB
CAB39L	7.70595e-67	1.43464	0.374	0.123	2.80812e-62	EGC/ENSC 2	CAB39L
ORC6	1.1377e-66	3.60799	0.321	0.028	4.14589e-62	EGC/ENSC prolif.	ORC6
PGM2L1	2.41749e-66	1.34157	0.424	0.156	8.80959e-62	EGC/ENSC 2	PGM2L1
TMPO	3.07427e-66	2.99999	0.71	0.175	1.1203e-61	EGC/ENSC prolif.	TMPO
CPED1	3.94822e-66	1.6416	0.337	0.101	1.43877e-61	EGC/ENSC 2	CPED1
BPTF	4.83939e-66	1.00382	0.68	0.377	1.76352e-61	EGC/ENSC 2	BPTF
HLA-DRB1	5.40526e-66	0.93145	0.717	0.505	1.96973e-61	EGC/ENSC 1	HLA-DRB1
TRIM2	7.10403e-66	1.13491	0.455	0.175	2.58878e-61	EGC/ENSC 2	TRIM2
HMGB3	7.67281e-66	3.49093	0.443	0.059	2.79605e-61	EGC/ENSC prolif.	HMGB3
F2RL2	8.99352e-66	2.17183	0.236	0.046	3.27733e-61	EGC/ENSC 2	F2RL2
CMTM5	1.22615e-65	1.27936	0.362	0.113	4.46822e-61	EGC/ENSC 2	CMTM5
CDK61	3.50031e-65	2.56753	0.771	0.194	1.27555e-60	EGC/ENSC prolif.	CDK6
MYL6	7.81159e-65	0.683302	0.915	0.911	2.84662e-60	EGC/ENSC 1	MYL6
C1GALT1	1.34741e-64	1.36581	0.418	0.155	4.9101e-60	EGC/ENSC 2	C1GALT1
ANP32A	2.23841e-64	0.912054	0.56	0.247	8.157e-60	EGC/ENSC 2	ANP32A
FAM89A	2.59735e-64	1.0394	0.471	0.185	9.46499e-60	EGC/ENSC 2	FAM89A
CALR	3.16724e-64	0.707272	0.871	0.856	1.15418e-59	EGC/ENSC 1	CALR
SEMA5A	3.76187e-64	0.881994	0.668	0.347	1.37086e-59	EGC/ENSC 2	SEMA5A
NTNG1	4.58787e-64	2.14067	0.319	0.085	1.67186e-59	EGC/ENSC 1	NTNG1
SCN9A	5.03514e-64	0.931444	0.637	0.317	1.83485e-59	EGC/ENSC 2	SCN9A
PLCE1	6.95018e-64	1.11753	0.497	0.206	2.53271e-59	EGC/ENSC 2	PLCE1
FGFR1	1.27863e-63	1.28871	0.356	0.115	4.65947e-59	EGC/ENSC 2	FGFR1
FOXJ3	1.50142e-63	0.968163	0.58	0.268	5.47131e-59	EGC/ENSC 2	FOXJ3
CAVIN1	1.65195e-63	0.853732	0.682	0.36	6.01986e-59	EGC/ENSC 2	CAVIN1
SHROOM4	2.22287e-63	1.06342	0.522	0.234	8.10036e-59	EGC/ENSC 2	SHROOM4
LRRTM3	2.38389e-63	1.27036	0.399	0.145	8.68715e-59	EGC/ENSC 2	LRRTM3
DPYSL2	2.77272e-63	0.854702	0.74	0.442	1.01041e-58	EGC/ENSC 2	DPYSL2
CDKN1C	7.06508e-63	1.58421	0.353	0.116	2.57459e-58	EGC/ENSC 2	CDKN1C
NOTCH2	7.9117e-63	1.13448	0.466	0.191	2.8831e-58	EGC/ENSC 2	NOTCH2
HES1	2.3376e-62	1.38923	0.352	0.114	8.51843e-58	EGC/ENSC 2	HES1
INPP5F	2.37988e-62	0.958186	0.665	0.37	8.6725e-58	EGC/ENSC 2	INPP5F
TMSB4X	2.52745e-62	0.617502	0.977	0.968	9.21027e-58	EGC/ENSC 1	TMSB4X
CCN2	5.98012e-62	2.54448	0.212	0.04	2.17922e-57	EGC/ENSC 2	CCN2
FRMD6	5.9999e-62	0.937905	0.602	0.303	2.18643e-57	EGC/ENSC 2	FRMD6
CCND1	6.98483e-62	1.77478	0.545	0.352	2.54534e-57	EGC/ENSC 1	CCND1
TUBB4B	7.76933e-62	2.55135	0.893	0.338	2.83122e-57	EGC/ENSC prolif.	TUBB4B
FCHSD2	1.38137e-61	1.43217	0.338	0.108	5.03384e-57	EGC/ENSC 2	FCHSD2
CEP85L	1.81585e-61	1.00299	0.532	0.238	6.61712e-57	EGC/ENSC 2	CEP85L
TUBA1B	1.8805e-61	2.18142	0.977	0.595	6.85272e-57	EGC/ENSC prolif.	TUBA1B
SAMD4A	2.48622e-61	1.20661	0.433	0.167	9.06002e-57	EGC/ENSC 2	SAMD4A
FAM210B	2.75941e-61	0.848008	0.692	0.398	1.00556e-56	EGC/ENSC 2	FAM210B
DANT2	3.73999e-61	1.1736	0.474	0.203	1.36289e-56	EGC/ENSC 2	DANT2
CDKN2C	7.06659e-61	3.20125	0.481	0.075	2.57514e-56	EGC/ENSC prolif.	CDKN2C
STK38L	7.44855e-61	1.40331	0.305	0.088	2.71433e-56	EGC/ENSC 2	STK38L
TET1	8.75522e-61	1.90663	0.24	0.053	3.19049e-56	EGC/ENSC 2	TET1
SOX6	1.58876e-60	0.74917	0.817	0.559	5.78959e-56	EGC/ENSC 2	SOX6
CCDC18	1.94597e-60	3.2273	0.458	0.069	7.09129e-56	EGC/ENSC prolif.	CCDC18
DIXDC1	2.17086e-60	1.05421	0.48	0.201	7.91084e-56	EGC/ENSC 2	DIXDC1
LTBP1	2.22749e-60	0.767867	0.77	0.457	8.11718e-56	EGC/ENSC 2	LTBP1
CRMP1	2.52906e-60	1.72918	0.282	0.078	9.21616e-56	EGC/ENSC 2	CRMP1
PCMTD2	3.94505e-60	1.44066	0.327	0.104	1.43762e-55	EGC/ENSC 2	PCMTD2
RALGPS2	1.12837e-59	1.23709	0.376	0.133	4.11189e-55	EGC/ENSC 2	RALGPS2
CCPG1	1.16927e-59	0.941651	0.548	0.26	4.26095e-55	EGC/ENSC 2	CCPG1
ARRDC3	1.53468e-59	1.50982	0.312	0.095	5.59254e-55	EGC/ENSC 2	ARRDC3
PDPN	1.95824e-59	1.01465	0.728	0.606	7.13604e-55	EGC/ENSC 1	PDPN
KCNQ1OT1	2.95821e-59	1.71041	0.309	0.096	1.078e-54	EGC/ENSC 2	KCNQ1OT1
MET	3.22663e-59	2.74481	0.27	0.065	1.17582e-54	EGC/ENSC 1	MET
NCAPD3	4.92786e-59	3.43231	0.481	0.079	1.79576e-54	EGC/ENSC prolif.	NCAPD3
SYT14	5.72229e-59	2.41	0.214	0.044	2.08526e-54	EGC/ENSC 2	SYT14
KIRREL3	6.67064e-59	0.964217	0.673	0.404	2.43085e-54	EGC/ENSC 2	KIRREL3
SNX1	1.00701e-58	1.03466	0.468	0.197	3.66965e-54	EGC/ENSC 2	SNX1
MGAT4C	1.80411e-58	1.37368	0.337	0.113	6.57435e-54	EGC/ENSC 2	MGAT4C
NQO1	2.46929e-58	0.913814	0.643	0.347	8.99833e-54	EGC/ENSC 2	NQO1
ZEB1	4.22244e-58	0.842572	0.702	0.409	1.5387e-53	EGC/ENSC 2	ZEB1
PLA2G4A	6.97877e-58	1.18452	0.423	0.17	2.54313e-53	EGC/ENSC 2	PLA2G4A
PCSK5	8.42579e-58	1.10945	0.422	0.165	3.07044e-53	EGC/ENSC 2	PCSK5
ITIH5	1.11279e-57	1.5525	0.279	0.078	4.05512e-53	EGC/ENSC 2	ITIH5
PNRC1	1.30372e-57	0.780115	0.7	0.389	4.75087e-53	EGC/ENSC 2	PNRC1
CD59	2.12399e-57	0.600268	0.946	0.947	7.74002e-53	EGC/ENSC 1	CD59
NRCAM	3.9934e-57	1.0228	0.452	0.185	1.45523e-52	EGC/ENSC 2	NRCAM
GRIK3	4.45872e-57	2.21528	0.224	0.051	1.6248e-52	EGC/ENSC 2	GRIK3
CTNND2	5.11203e-57	0.889425	0.656	0.364	1.86288e-52	EGC/ENSC 2	CTNND2
ITM2C	8.43865e-57	0.842914	0.632	0.327	3.07513e-52	EGC/ENSC 2	ITM2C
TNRC6B	1.1008e-56	0.788485	0.684	0.375	4.01141e-52	EGC/ENSC 2	TNRC6B
MTRNR2L12	1.13244e-56	0.611131	0.896	0.725	4.12672e-52	EGC/ENSC 2	MTRNR2L12
CTXND1	1.8661e-56	1.39342	0.311	0.098	6.80026e-52	EGC/ENSC 2	CTXND1
MIS18BP1	2.13716e-56	3.20676	0.557	0.115	7.78801e-52	EGC/ENSC prolif.	MIS18BP1
PRKN	3.34306e-56	1.13877	0.435	0.184	1.21824e-51	EGC/ENSC 2	PRKN
ST6GALNAC3	4.73891e-56	1.35322	0.352	0.123	1.72691e-51	EGC/ENSC 2	ST6GALNAC3
FEN1	1.48638e-55	3.31863	0.359	0.044	5.41651e-51	EGC/ENSC prolif.	FEN1
PRUNE2	1.59674e-55	2.16433	0.346	0.132	5.81868e-51	EGC/ENSC 1	PRUNE2
SNHG26	2.00892e-55	1.40587	0.343	0.123	7.32069e-51	EGC/ENSC 2	SNHG26
KIF18A	2.63647e-55	4.62406	0.229	0.017	9.60756e-51	EGC/ENSC prolif.	KIF18A
MEGF9	2.90772e-55	0.838077	0.707	0.42	1.0596e-50	EGC/ENSC 2	MEGF9
GINS1	3.76608e-55	4.29606	0.206	0.013	1.3724e-50	EGC/ENSC prolif.	GINS1
NEAT1	4.5623e-55	0.631701	0.93	0.919	1.66255e-50	EGC/ENSC 1	NEAT1
FOSL1	8.23124e-55	2.61938	0.58	0.117	2.99954e-50	EGC/ENSC prolif.	FOSL1
IL1RAPL1	8.74846e-55	1.41908	0.637	0.51	3.18803e-50	EGC/ENSC 1	IL1RAPL1
BAALC	1.08924e-54	2.0175	0.309	0.095	3.96929e-50	EGC/ENSC 1	BAALC
SMARCD3	1.50691e-54	1.72692	0.256	0.071	5.49133e-50	EGC/ENSC 2	SMARCD3
HIST1H4C	1.55704e-54	3.39284	0.863	0.412	5.674e-50	EGC/ENSC prolif.	HIST1H4C
GMDS-DT	2.22617e-54	1.27658	0.381	0.149	8.1124e-50	EGC/ENSC 2	GMDS-DT
MRPS18A	2.26247e-54	1.34334	0.305	0.097	8.24468e-50	EGC/ENSC 2	MRPS18A
LMNB2	4.29289e-54	3.29093	0.351	0.043	1.56437e-49	EGC/ENSC prolif.	LMNB2
LGI4	6.38979e-54	1.07937	0.426	0.176	2.3285e-49	EGC/ENSC 2	LGI4
FANCI	1.26171e-53	3.34899	0.374	0.05	4.5978e-49	EGC/ENSC prolif.	FANCI
KANSL1L	1.36643e-53	0.970669	0.539	0.263	4.97941e-49	EGC/ENSC 2	KANSL1L
FGF5	1.70047e-53	2.91315	0.236	0.05	6.19668e-49	EGC/ENSC 1	FGF5
GAB1	3.63611e-53	0.890396	0.623	0.331	1.32504e-48	EGC/ENSC 2	GAB1
PTMS	4.0009e-53	0.610053	0.86	0.637	1.45797e-48	EGC/ENSC 2	PTMS
PBX1	4.24003e-53	1.21127	0.33	0.113	1.54511e-48	EGC/ENSC 2	PBX1
KLF2	4.45689e-53	0.890041	0.589	0.302	1.62414e-48	EGC/ENSC 2	KLF2
SH3RF1	4.82385e-53	0.932145	0.567	0.292	1.75786e-48	EGC/ENSC 2	SH3RF1
STK32A-AS1	7.08966e-53	1.88836	0.219	0.052	2.58354e-48	EGC/ENSC 2	STK32A-AS1
DLG2	7.17968e-53	1.09135	0.476	0.221	2.61635e-48	EGC/ENSC 2	DLG2
CRIP1	7.45417e-53	1.13717	0.309	0.098	2.71637e-48	EGC/ENSC 2	CRIP1
MAP4K4	8.66419e-53	0.684722	0.697	0.392	3.15732e-48	EGC/ENSC 2	MAP4K4
ELOVL2	1.04606e-52	1.1814	0.329	0.113	3.81196e-48	EGC/ENSC 2	ELOVL2
CCNF	1.04939e-52	4.26309	0.206	0.014	3.82409e-48	EGC/ENSC prolif.	CCNF
THY1	2.57659e-52	1.41251	0.278	0.083	9.38936e-48	EGC/ENSC 2	THY1
SLC2A13	2.58545e-52	2.62651	0.404	0.218	9.42164e-48	EGC/ENSC 1	SLC2A13
SRCIN1	3.20832e-52	1.86043	0.206	0.045	1.16914e-47	EGC/ENSC 2	SRCIN1
PDCD4	3.62183e-52	1.15465	0.349	0.128	1.31983e-47	EGC/ENSC 2	PDCD4
UQCRB	3.67735e-52	0.630998	0.822	0.572	1.34006e-47	EGC/ENSC 2	UQCRB
ANK3	4.39932e-52	1.72911	0.586	0.468	1.60316e-47	EGC/ENSC 1	ANK3
MDGA1	4.66536e-52	3.15234	0.22	0.043	1.7001e-47	EGC/ENSC 1	MDGA1
NUPR1	4.97572e-52	0.97608	0.48	0.219	1.8132e-47	EGC/ENSC 2	NUPR1
E2F1	5.49156e-52	3.90421	0.237	0.019	2.00118e-47	EGC/ENSC prolif.	E2F1
CYP4V2	8.04021e-52	1.15826	0.323	0.11	2.92993e-47	EGC/ENSC 2	CYP4V2
SGIP1	8.14851e-52	1.17658	0.387	0.153	2.9694e-47	EGC/ENSC 2	SGIP1
ITGA9-AS1	1.40951e-51	1.58675	0.225	0.055	5.13638e-47	EGC/ENSC 2	ITGA9-AS1
NOP53	1.64188e-51	0.787152	0.571	0.281	5.98317e-47	EGC/ENSC 2	NOP53
SYNE2	1.68294e-51	2.18801	0.893	0.425	6.13279e-47	EGC/ENSC prolif.	SYNE2
TCF7L2	2.48585e-51	1.27164	0.332	0.12	9.05868e-47	EGC/ENSC 2	TCF7L2
ERBB3	2.78739e-51	0.770712	0.597	0.301	1.01575e-46	EGC/ENSC 2	ERBB3
SNCA	4.07704e-51	0.806649	0.662	0.367	1.48571e-46	EGC/ENSC 2	SNCA
ARL6IP1	5.361e-51	2.98031	0.786	0.31	1.9536e-46	EGC/ENSC prolif.	ARL6IP1
HLA-B	5.74485e-51	0.823568	0.801	0.735	2.09348e-46	EGC/ENSC 1	HLA-B
DMD	6.43564e-51	0.667533	0.764	0.485	2.34521e-46	EGC/ENSC 2	DMD
SYTL2	8.41585e-51	2.48724	0.23	0.049	3.06682e-46	EGC/ENSC 1	SYTL2
SAC3D1	1.32191e-50	3.25231	0.427	0.071	4.81717e-46	EGC/ENSC prolif.	SAC3D1
ANKH	2.39047e-50	1.61681	0.244	0.068	8.71112e-46	EGC/ENSC 2	ANKH
LGR4	3.43026e-50	0.759671	0.554	0.272	1.25002e-45	EGC/ENSC 2	LGR4
CHST9	3.6598e-50	1.41881	0.266	0.08	1.33367e-45	EGC/ENSC 2	CHST9
MSI2	4.42551e-50	0.881768	0.519	0.25	1.6127e-45	EGC/ENSC 2	MSI2
CCDC34	6.10744e-50	3.4689	0.351	0.048	2.22561e-45	EGC/ENSC prolif.	CCDC34
ENTPD2	1.19007e-49	1.23037	0.262	0.076	4.33674e-45	EGC/ENSC 2	ENTPD2
PLPP4	1.30698e-49	2.59323	0.229	0.051	4.76275e-45	EGC/ENSC 1	PLPP4
BEX3	1.44215e-49	1.14819	0.746	0.719	5.25535e-45	EGC/ENSC 1	BEX3
EIF4A2	1.57222e-49	0.758161	0.66	0.368	5.72933e-45	EGC/ENSC 2	EIF4A2
TAGLN2	3.1655e-49	0.912742	0.708	0.623	1.15354e-44	EGC/ENSC 1	TAGLN2
BRD4	3.18916e-49	0.877308	0.505	0.24	1.16216e-44	EGC/ENSC 2	BRD4
FYN	3.23098e-49	0.699068	0.718	0.434	1.1774e-44	EGC/ENSC 2	FYN
KLF4	3.23955e-49	1.26401	0.321	0.116	1.18052e-44	EGC/ENSC 2	KLF4
SH3BGRL3	3.35344e-49	0.93485	0.764	0.728	1.22203e-44	EGC/ENSC 1	SH3BGRL3
AKAP6	3.59347e-49	2.08485	0.347	0.153	1.3095e-44	EGC/ENSC 1	AKAP6
FANCL	5.14569e-49	1.13014	0.315	0.109	1.87514e-44	EGC/ENSC 2	FANCL
MGP	7.88134e-49	1.31345	0.272	0.089	2.87204e-44	EGC/ENSC 2	MGP
SSC5D	1.54924e-48	1.60286	0.238	0.067	5.64559e-44	EGC/ENSC 2	SSC5D
CEP126	1.71961e-48	1.41076	0.242	0.068	6.26642e-44	EGC/ENSC 2	CEP126
SEPTIN8	1.73528e-48	1.49247	0.232	0.063	6.32354e-44	EGC/ENSC 2	SEPTIN8
P2RX7	1.9171e-48	0.985497	0.42	0.182	6.98611e-44	EGC/ENSC 2	P2RX7
CPPED1	2.46335e-48	0.891708	0.419	0.177	8.97669e-44	EGC/ENSC 2	CPPED1
TRIB2	2.91754e-48	1.55677	0.225	0.059	1.06318e-43	EGC/ENSC 2	TRIB2
PDE7B	3.19413e-48	1.84182	0.205	0.049	1.16397e-43	EGC/ENSC 2	PDE7B
TANC1	4.24486e-48	0.61727	0.723	0.433	1.54687e-43	EGC/ENSC 2	TANC1
AC008937.2	4.81189e-48	1.65104	0.214	0.054	1.7535e-43	EGC/ENSC 2	AC008937.2
ST3GAL6-AS1	6.87002e-48	1.35761	0.249	0.072	2.5035e-43	EGC/ENSC 2	ST3GAL6-AS1
ARMCX4	1.35494e-47	1.15282	0.326	0.121	4.93755e-43	EGC/ENSC 2	ARMCX4
SPATS2	2.63415e-47	0.879437	0.401	0.165	9.59909e-43	EGC/ENSC 2	SPATS2
STAG1	3.38029e-47	0.653106	0.773	0.508	1.23181e-42	EGC/ENSC 2	STAG1
RRM1	3.58496e-47	2.85477	0.534	0.123	1.3064e-42	EGC/ENSC prolif.	RRM1
EPHA3	6.87906e-47	0.791916	0.618	0.346	2.5068e-42	EGC/ENSC 2	EPHA3
ABL2	9.24432e-47	1.18237	0.591	0.466	3.36872e-42	EGC/ENSC 1	ABL2
ADAMTSL1	1.04445e-46	2.7409	0.228	0.056	3.80606e-42	EGC/ENSC 1	ADAMTSL1
STARD13-AS	1.23485e-46	0.825398	0.594	0.335	4.49993e-42	EGC/ENSC 2	STARD13-AS
NCAPD2	2.05859e-46	3.30732	0.351	0.052	7.50172e-42	EGC/ENSC prolif.	NCAPD2
ASAP2	2.12505e-46	0.821772	0.513	0.256	7.7439e-42	EGC/ENSC 2	ASAP2
ALDH3A2	2.23192e-46	0.917808	0.534	0.271	8.13334e-42	EGC/ENSC 2	ALDH3A2
ATP8A1	3.4637e-46	1.02515	0.368	0.151	1.26221e-41	EGC/ENSC 2	ATP8A1
ZNF521	6.11084e-46	0.98297	0.373	0.152	2.22685e-41	EGC/ENSC 2	ZNF521
TUBG1	6.66922e-46	2.992	0.344	0.048	2.43033e-41	EGC/ENSC prolif.	TUBG1
INCENP	1.30786e-45	3.78714	0.214	0.018	4.76597e-41	EGC/ENSC prolif.	INCENP
E2F7	1.33132e-45	3.35428	0.26	0.027	4.85145e-41	EGC/ENSC prolif.	E2F7
KCNH8	1.38985e-45	0.697784	0.49	0.235	5.06477e-41	EGC/ENSC 2	KCNH8
NUCKS1	1.66222e-45	1.61698	0.969	0.715	6.05731e-41	EGC/ENSC prolif.	NUCKS1
DTL	1.67742e-45	3.59025	0.206	0.016	6.1127e-41	EGC/ENSC prolif.	DTL
PIR	2.15478e-45	1.01121	0.306	0.108	7.85225e-41	EGC/ENSC 2	PIR
HIST1H1D	3.66203e-45	3.96583	0.321	0.044	1.33448e-40	EGC/ENSC prolif.	HIST1H1D
STMN1	4.12733e-45	1.37459	0.985	0.728	1.50404e-40	EGC/ENSC prolif.	STMN1
DTNA	6.88829e-45	0.73485	0.607	0.343	2.51016e-40	EGC/ENSC 2	DTNA
DOCK4	8.33114e-45	0.944475	0.424	0.193	3.03595e-40	EGC/ENSC 2	DOCK4
MGST3	9.17731e-45	0.725482	0.783	0.762	3.3443e-40	EGC/ENSC 1	MGST3
SAMHD1	1.13079e-44	0.802303	0.455	0.21	4.12071e-40	EGC/ENSC 2	SAMHD1
ZFHX3	1.80525e-44	0.724244	0.457	0.21	6.57852e-40	EGC/ENSC 2	ZFHX3
GRIA3	2.04936e-44	0.886032	0.408	0.176	7.46808e-40	EGC/ENSC 2	GRIA3
RGCC	2.42134e-44	1.29721	0.259	0.083	8.82361e-40	EGC/ENSC 2	RGCC
ARHGEF37	2.65084e-44	1.26096	0.26	0.084	9.65992e-40	EGC/ENSC 2	ARHGEF37
SEC11C	5.04336e-44	0.653958	0.662	0.376	1.83785e-39	EGC/ENSC 2	SEC11C
RERE	5.75232e-44	0.728724	0.677	0.399	2.0962e-39	EGC/ENSC 2	RERE
AL050309.1	6.77927e-44	0.893152	0.494	0.25	2.47043e-39	EGC/ENSC 2	AL050309.1
CKAP5	7.06475e-44	2.53894	0.649	0.206	2.57447e-39	EGC/ENSC prolif.	CKAP5
LDLRAD3	7.93416e-44	1.11452	0.29	0.102	2.89129e-39	EGC/ENSC 2	LDLRAD3
TTC28	1.32025e-43	0.754138	0.59	0.327	4.81113e-39	EGC/ENSC 2	TTC28
GNG12-AS1	1.42852e-43	1.17281	0.292	0.104	5.20566e-39	EGC/ENSC 2	GNG12-AS1
ACSBG1	1.45151e-43	1.51459	0.2	0.052	5.28944e-39	EGC/ENSC 2	ACSBG1
ZBTB20-AS5	1.45451e-43	1.18841	0.316	0.121	5.30038e-39	EGC/ENSC 2	ZBTB20-AS5
FTX	1.791e-43	0.588511	0.814	0.566	6.52659e-39	EGC/ENSC 2	FTX
HLA-A	2.49479e-43	0.942513	0.766	0.751	9.09126e-39	EGC/ENSC 1	HLA-A
LINC01572	2.83046e-43	3.41873	0.298	0.039	1.03145e-38	EGC/ENSC prolif.	LINC01572
MMP17	4.38299e-43	0.818894	0.43	0.198	1.59721e-38	EGC/ENSC 2	MMP17
FAM160A1	5.61125e-43	1.73363	0.2	0.053	2.0448e-38	EGC/ENSC 2	FAM160A1
PLEC	6.18422e-43	0.704559	0.564	0.297	2.25359e-38	EGC/ENSC 2	PLEC
RIN2	6.99893e-43	0.956711	0.36	0.151	2.55048e-38	EGC/ENSC 2	RIN2
PCDH17	1.01305e-42	0.747618	0.514	0.26	3.69166e-38	EGC/ENSC 2	PCDH17
BCL2L14	1.17066e-42	0.966107	0.368	0.158	4.266e-38	EGC/ENSC 2	BCL2L14
FAM111A	1.26393e-42	2.7782	0.504	0.119	4.6059e-38	EGC/ENSC prolif.	FAM111A
HABP4	1.28811e-42	0.722025	0.544	0.283	4.694e-38	EGC/ENSC 2	HABP4
TGFBI	1.32437e-42	1.68557	0.416	0.239	4.82615e-38	EGC/ENSC 1	TGFBI
HCFC1R1	1.3399e-42	1.40166	0.495	0.345	4.88273e-38	EGC/ENSC 1	HCFC1R1
PKIG	1.78225e-42	0.805242	0.419	0.186	6.4947e-38	EGC/ENSC 2	PKIG
LINC02268	2.04009e-42	1.66322	0.2	0.054	7.4343e-38	EGC/ENSC 2	LINC02268
SOX4	2.52649e-42	0.766794	0.662	0.4	9.2068e-38	EGC/ENSC 2	SOX4
HELLS	2.64093e-42	2.94976	0.382	0.066	9.62382e-38	EGC/ENSC prolif.	HELLS
JPT1	3.51999e-42	2.61748	0.511	0.119	1.28272e-37	EGC/ENSC prolif.	JPT1
CD151	3.78309e-42	0.980062	0.639	0.55	1.3786e-37	EGC/ENSC 1	CD151
MYH10	4.55735e-42	0.836172	0.355	0.145	1.66075e-37	EGC/ENSC 2	MYH10
PDZRN3	4.7446e-42	1.63362	0.203	0.056	1.72898e-37	EGC/ENSC 2	PDZRN3
PRDM8	5.5358e-42	1.46824	0.211	0.059	2.0173e-37	EGC/ENSC 2	PRDM8
BCAS3	6.0587e-42	0.760105	0.547	0.293	2.20785e-37	EGC/ENSC 2	BCAS3
ST6GAL1	6.20547e-42	1.62207	0.208	0.059	2.26134e-37	EGC/ENSC 2	ST6GAL1
MTUS1	7.5963e-42	1.32781	0.262	0.09	2.76817e-37	EGC/ENSC 2	MTUS1
PDE4DIP	8.6048e-42	2.2609	0.252	0.085	3.13568e-37	EGC/ENSC 1	PDE4DIP
TTYH1	8.64721e-42	1.48145	0.214	0.062	3.15113e-37	EGC/ENSC 2	TTYH1
H2AFV	9.48542e-42	1.97898	0.863	0.44	3.45658e-37	EGC/ENSC prolif.	H2AFV
YPEL3	1.35535e-41	0.74514	0.48	0.235	4.93903e-37	EGC/ENSC 2	YPEL3
FIBIN	1.71284e-41	1.28758	0.258	0.088	6.24176e-37	EGC/ENSC 2	FIBIN
ZNF302	2.90995e-41	0.849513	0.376	0.163	1.06041e-36	EGC/ENSC 2	ZNF302
CDK19	4.02695e-41	0.996119	0.353	0.151	1.46746e-36	EGC/ENSC 2	CDK19
AC093879.1	4.11787e-41	1.04006	0.341	0.145	1.50059e-36	EGC/ENSC 2	AC093879.1
PARD3B	4.16066e-41	0.624093	0.686	0.412	1.51619e-36	EGC/ENSC 2	PARD3B
AC092691.3	4.5669e-41	1.74092	0.214	0.064	1.66423e-36	EGC/ENSC 2	AC092691.3
KANK1	5.0342e-41	0.913105	0.369	0.157	1.83451e-36	EGC/ENSC 2	KANK1
CENPH	5.28519e-41	3.41527	0.252	0.029	1.92598e-36	EGC/ENSC prolif.	CENPH
SLC44A2	7.61144e-41	0.925444	0.333	0.135	2.77369e-36	EGC/ENSC 2	SLC44A2
SON	8.89749e-41	0.54477	0.786	0.52	3.24234e-36	EGC/ENSC 2	SON
ZDHHC2	9.161e-41	0.865082	0.361	0.154	3.33836e-36	EGC/ENSC 2	ZDHHC2
KCTD12	9.60887e-41	1.07898	0.295	0.111	3.50157e-36	EGC/ENSC 2	KCTD12
EPC2	9.67336e-41	0.828987	0.411	0.187	3.52507e-36	EGC/ENSC 2	EPC2
RANBP9	1.09085e-40	0.721393	0.51	0.261	3.97517e-36	EGC/ENSC 2	RANBP9
ARHGAP42	1.09622e-40	0.842623	0.394	0.178	3.99474e-36	EGC/ENSC 2	ARHGAP42
NCEH1	1.27897e-40	2.84346	0.405	0.076	4.66071e-36	EGC/ENSC prolif.	NCEH1
EPHX1	1.40838e-40	0.950577	0.281	0.102	5.13227e-36	EGC/ENSC 2	EPHX1
PRPF6	1.59807e-40	0.816713	0.406	0.186	5.82354e-36	EGC/ENSC 2	PRPF6
PLCB1	1.6467e-40	0.74021	0.577	0.328	6.00072e-36	EGC/ENSC 2	PLCB1
SRGAP1	1.73657e-40	0.760801	0.512	0.265	6.32825e-36	EGC/ENSC 2	SRGAP1
VMP1	1.85181e-40	0.982259	0.626	0.528	6.7482e-36	EGC/ENSC 1	VMP1
CDC42EP5	1.98267e-40	0.704962	0.458	0.224	7.22505e-36	EGC/ENSC 2	CDC42EP5
TMEM106C	2.22152e-40	2.60479	0.527	0.133	8.09544e-36	EGC/ENSC prolif.	TMEM106C
LMBRD1	2.23234e-40	0.779836	0.461	0.225	8.13486e-36	EGC/ENSC 2	LMBRD1
NR6A1	2.50686e-40	0.915534	0.397	0.183	9.13524e-36	EGC/ENSC 2	NR6A1
GRK4	2.77022e-40	1.23132	0.236	0.077	1.00949e-35	EGC/ENSC 2	GRK4
TRIM47	3.37102e-40	1.39782	0.217	0.065	1.22843e-35	EGC/ENSC 2	TRIM47
MTRNR2L8	3.37757e-40	0.920828	0.361	0.158	1.23082e-35	EGC/ENSC 2	MTRNR2L8
VRK2	3.67379e-40	0.959118	0.352	0.151	1.33877e-35	EGC/ENSC 2	VRK2
FANCB	4.705e-40	3.31075	0.26	0.032	1.71455e-35	EGC/ENSC prolif.	FANCB
MGAT5	4.90936e-40	0.707388	0.48	0.241	1.78902e-35	EGC/ENSC 2	MGAT5
TUBA1C	4.92332e-40	2.49533	0.641	0.204	1.79411e-35	EGC/ENSC prolif.	TUBA1C
PPT1	5.26515e-40	0.809908	0.374	0.164	1.91867e-35	EGC/ENSC 2	PPT1
MMP16	6.3625e-40	1.55262	0.217	0.066	2.31856e-35	EGC/ENSC 2	MMP16
THRA	6.36793e-40	1.10471	0.27	0.098	2.32054e-35	EGC/ENSC 2	THRA
PTPRM	7.71354e-40	0.687189	0.612	0.358	2.81089e-35	EGC/ENSC 2	PTPRM
AC092839.1	8.96712e-40	1.48633	0.21	0.063	3.26771e-35	EGC/ENSC 2	AC092839.1
RFC3	9.09251e-40	2.88537	0.435	0.092	3.3134e-35	EGC/ENSC prolif.	RFC3
TMEM71	9.78633e-40	3.32972	0.229	0.024	3.56624e-35	EGC/ENSC prolif.	TMEM71
MT2A	1.06211e-39	0.688954	0.762	0.714	3.87045e-35	EGC/ENSC 1	MT2A
DUSP6	1.0825e-39	0.918429	0.363	0.155	3.94472e-35	EGC/ENSC 2	DUSP6
PHOX2B	1.40393e-39	1.18749	0.283	0.107	5.11606e-35	EGC/ENSC 2	PHOX2B
GLCE	1.451e-39	0.99353	0.314	0.126	5.28758e-35	EGC/ENSC 2	GLCE
SLCO3A1	1.47938e-39	0.663404	0.549	0.292	5.391e-35	EGC/ENSC 2	SLCO3A1
FRY	1.75619e-39	0.798914	0.401	0.181	6.39973e-35	EGC/ENSC 2	FRY
AGO3	2.73947e-39	0.806904	0.438	0.213	9.98289e-35	EGC/ENSC 2	AGO3
ADD3	2.88358e-39	0.538904	0.777	0.515	1.05081e-34	EGC/ENSC 2	ADD3
EDNRB	2.99619e-39	0.788183	0.382	0.168	1.09184e-34	EGC/ENSC 2	EDNRB
SELENOW	3.08465e-39	0.675387	0.834	0.844	1.12408e-34	EGC/ENSC 1	SELENOW
PIM3	5.54127e-39	1.09177	0.229	0.073	2.01929e-34	EGC/ENSC 2	PIM3
ETV5	5.82823e-39	1.23153	0.223	0.07	2.12386e-34	EGC/ENSC 2	ETV5
HLA-DMA	7.81268e-39	1.4753	0.401	0.226	2.84702e-34	EGC/ENSC 1	HLA-DMA
IGF1R	8.4417e-39	0.825535	0.419	0.201	3.07624e-34	EGC/ENSC 2	IGF1R
CHST11	9.01344e-39	1.11507	0.301	0.119	3.28459e-34	EGC/ENSC 2	CHST11
CLU	1.04531e-38	1.49954	0.866	0.939	3.80922e-34	EGC/ENSC 1	CLU
CD74	1.65693e-38	0.772645	0.681	0.545	6.03802e-34	EGC/ENSC 1	CD74
HLA-DPB1	1.70722e-38	0.824121	0.536	0.356	6.22126e-34	EGC/ENSC 1	HLA-DPB1
DENND5B	2.37585e-38	0.805935	0.424	0.205	8.65785e-34	EGC/ENSC 2	DENND5B
ATP8B2	2.48498e-38	1.10689	0.256	0.091	9.05553e-34	EGC/ENSC 2	ATP8B2
ZNF462	2.66563e-38	0.662437	0.486	0.245	9.71384e-34	EGC/ENSC 2	ZNF462
IFNAR2	4.15309e-38	0.689513	0.465	0.233	1.51343e-33	EGC/ENSC 2	IFNAR2
FAM13B	4.75419e-38	0.692904	0.473	0.237	1.73247e-33	EGC/ENSC 2	FAM13B
TBL1XR1	5.75805e-38	0.590557	0.584	0.322	2.09829e-33	EGC/ENSC 2	TBL1XR1
SYNE1	5.76487e-38	0.608289	0.657	0.385	2.10078e-33	EGC/ENSC 2	SYNE1
ADI1	6.08443e-38	0.682058	0.422	0.198	2.21723e-33	EGC/ENSC 2	ADI1
METTL9	6.57903e-38	0.629542	0.564	0.304	2.39746e-33	EGC/ENSC 2	METTL9
DLG1	7.43702e-38	1.4398	0.647	0.629	2.71013e-33	EGC/ENSC 1	DLG1
ZC3H7A	8.94866e-38	0.885434	0.368	0.166	3.26098e-33	EGC/ENSC 2	ZC3H7A
GSTM3	1.21638e-37	0.756435	0.442	0.216	4.43262e-33	EGC/ENSC 2	GSTM3
PLAUR	1.39279e-37	1.53667	0.414	0.255	5.07547e-33	EGC/ENSC 1	PLAUR
HLA-C	3.68384e-37	0.721623	0.763	0.743	1.34243e-32	EGC/ENSC 1	HLA-C
LGALS1	3.72398e-37	1.07499	1	0.948	1.35705e-32	EGC/ENSC prolif.	LGALS1
PRCP	4.13418e-37	0.59589	0.565	0.307	1.50654e-32	EGC/ENSC 2	PRCP
SPP1	4.38025e-37	2.05344	0.276	0.112	1.59621e-32	EGC/ENSC 1	SPP1
PELI1	5.29655e-37	0.70125	0.476	0.246	1.93012e-32	EGC/ENSC 2	PELI1
NR3C2	5.51668e-37	1.06161	0.259	0.096	2.01033e-32	EGC/ENSC 2	NR3C2
EHD4	6.03928e-37	0.644676	0.464	0.232	2.20077e-32	EGC/ENSC 2	EHD4
RAPGEF2	6.05034e-37	0.693607	0.583	0.342	2.20481e-32	EGC/ENSC 2	RAPGEF2
TIMP2	6.87856e-37	0.501366	0.929	0.939	2.50662e-32	EGC/ENSC 1	TIMP2
B4GALT6	9.09088e-37	0.945865	0.243	0.084	3.31281e-32	EGC/ENSC 2	B4GALT6
PTPN13	9.73436e-37	0.56593	0.716	0.456	3.5473e-32	EGC/ENSC 2	PTPN13
AKT3	9.91331e-37	0.565337	0.763	0.52	3.61251e-32	EGC/ENSC 2	AKT3
GLUD1	1.00777e-36	0.75735	0.438	0.219	3.67243e-32	EGC/ENSC 2	GLUD1
BRCA1	1.11815e-36	2.79291	0.366	0.07	4.07466e-32	EGC/ENSC prolif.	BRCA1
HMGB1	1.36702e-36	1.0939	0.985	0.861	4.98157e-32	EGC/ENSC prolif.	HMGB1
BCAR3	1.46221e-36	0.689916	0.424	0.203	5.32843e-32	EGC/ENSC 2	BCAR3
PKM	1.62451e-36	0.570108	0.831	0.842	5.91988e-32	EGC/ENSC 1	PKM
SGK3	1.86924e-36	0.791378	0.352	0.157	6.81171e-32	EGC/ENSC 2	SGK3
DAB2IP	2.0105e-36	0.955488	0.234	0.08	7.32644e-32	EGC/ENSC 2	DAB2IP
RAPH1	3.40198e-36	0.668302	0.48	0.249	1.23972e-31	EGC/ENSC 2	RAPH1
PGAP1	3.64608e-36	0.829938	0.284	0.109	1.32867e-31	EGC/ENSC 2	PGAP1
L1CAM	4.14958e-36	0.707452	0.408	0.194	1.51215e-31	EGC/ENSC 2	L1CAM
GADD45B	4.2955e-36	2.42256	0.212	0.066	1.56532e-31	EGC/ENSC 1	GADD45B
VCAN	5.77993e-36	0.594587	0.493	0.259	2.10627e-31	EGC/ENSC 2	VCAN
DOCK10	5.84154e-36	1.03885	0.295	0.121	2.12871e-31	EGC/ENSC 2	DOCK10
PCNX1	6.30705e-36	0.699447	0.445	0.225	2.29835e-31	EGC/ENSC 2	PCNX1
TMEM121	7.30892e-36	1.20138	0.223	0.074	2.66344e-31	EGC/ENSC 2	TMEM121
LRP1B	7.58503e-36	0.724705	0.428	0.213	2.76406e-31	EGC/ENSC 2	LRP1B
CXADR	7.95302e-36	0.9413	0.36	0.165	2.89816e-31	EGC/ENSC 2	CXADR
CCND2	9.26299e-36	0.612533	0.417	0.198	3.37553e-31	EGC/ENSC 2	CCND2
CHD6	1.19663e-35	0.587223	0.494	0.259	4.36065e-31	EGC/ENSC 2	CHD6
ZRANB2	1.26093e-35	0.611409	0.619	0.358	4.59494e-31	EGC/ENSC 2	ZRANB2
TOP2B	1.29938e-35	0.645453	0.41	0.195	4.73508e-31	EGC/ENSC 2	TOP2B
DPY19L3	1.32647e-35	0.804771	0.344	0.152	4.83379e-31	EGC/ENSC 2	DPY19L3
LRP6	1.56191e-35	0.615445	0.528	0.286	5.69175e-31	EGC/ENSC 2	LRP6
HS3ST3A1	1.57869e-35	0.963136	0.319	0.139	5.75289e-31	EGC/ENSC 2	HS3ST3A1
C21orf58	2.31232e-35	3.55552	0.229	0.028	8.42632e-31	EGC/ENSC prolif.	C21orf58
MAPRE2	2.75662e-35	0.57114	0.688	0.428	1.00454e-30	EGC/ENSC 2	MAPRE2
BBS2	2.82642e-35	1.30534	0.211	0.07	1.02998e-30	EGC/ENSC 2	BBS2
NPDC1	3.18234e-35	0.685654	0.396	0.186	1.15968e-30	EGC/ENSC 2	NPDC1
SNHG32	3.38735e-35	0.741875	0.406	0.197	1.23438e-30	EGC/ENSC 2	SNHG32
RAD21	3.84839e-35	2.11069	0.748	0.344	1.40239e-30	EGC/ENSC prolif.	RAD21
CWF19L2	3.85432e-35	0.825591	0.329	0.142	1.40455e-30	EGC/ENSC 2	CWF19L2
ADAMTS9-AS2	4.10357e-35	0.81327	0.385	0.187	1.49538e-30	EGC/ENSC 2	ADAMTS9-AS2
CAPN7	4.76838e-35	0.729378	0.402	0.194	1.73764e-30	EGC/ENSC 2	CAPN7
CEP128	4.90433e-35	2.89915	0.366	0.073	1.78719e-30	EGC/ENSC prolif.	CEP128
CALCOCO1	5.60996e-35	0.987556	0.274	0.109	2.04433e-30	EGC/ENSC 2	CALCOCO1
MCF2L2	5.92588e-35	1.13755	0.233	0.083	2.15945e-30	EGC/ENSC 2	MCF2L2
AUH	6.21933e-35	0.635764	0.387	0.18	2.26638e-30	EGC/ENSC 2	AUH
WEE1	6.71596e-35	2.757	0.305	0.05	2.44736e-30	EGC/ENSC prolif.	WEE1
ALDH1A1	6.7631e-35	1.5577	0.476	0.364	2.46454e-30	EGC/ENSC 1	ALDH1A1
ELK3	8.48539e-35	0.728303	0.411	0.2	3.09216e-30	EGC/ENSC 2	ELK3
P4HA2	8.8391e-35	1.3256	0.479	0.352	3.22106e-30	EGC/ENSC 1	P4HA2
RPRD2	1.0982e-34	0.822811	0.34	0.152	4.00196e-30	EGC/ENSC 2	RPRD2
PYGL	2.05059e-34	0.714554	0.452	0.235	7.47257e-30	EGC/ENSC 2	PYGL
ARHGEF10	3.16612e-34	0.7348	0.385	0.181	1.15377e-29	EGC/ENSC 2	ARHGEF10
CFLAR	3.29145e-34	0.734472	0.393	0.191	1.19944e-29	EGC/ENSC 2	CFLAR
DBF4	3.31357e-34	2.89024	0.321	0.056	1.2075e-29	EGC/ENSC prolif.	DBF4
FAXDC2	3.93959e-34	1.18791	0.22	0.076	1.43563e-29	EGC/ENSC 2	FAXDC2
BARD1	3.95827e-34	2.37308	0.489	0.133	1.44243e-29	EGC/ENSC prolif.	BARD1
SIPA1L2	4.26084e-34	0.58803	0.57	0.319	1.55269e-29	EGC/ENSC 2	SIPA1L2
STAU1	4.29585e-34	0.580774	0.517	0.276	1.56545e-29	EGC/ENSC 2	STAU1
TOX2	4.77352e-34	1.27768	0.2	0.065	1.73952e-29	EGC/ENSC 2	TOX2
PTPRG	7.57134e-34	0.882706	0.303	0.128	2.75907e-29	EGC/ENSC 2	PTPRG
SWI5	8.44096e-34	1.5843	0.415	0.278	3.07597e-29	EGC/ENSC 1	SWI5
P4HA1	8.62597e-34	0.570065	0.45	0.229	3.14339e-29	EGC/ENSC 2	P4HA1
HIST2H2AC	9.9077e-34	0.925035	0.297	0.127	3.61047e-29	EGC/ENSC 2	HIST2H2AC
PHF19	1.01484e-33	2.34178	0.511	0.146	3.69817e-29	EGC/ENSC prolif.	PHF19
JAK1	1.10991e-33	0.538164	0.643	0.382	4.04463e-29	EGC/ENSC 2	JAK1
GMNN	1.12876e-33	2.4393	0.435	0.103	4.11332e-29	EGC/ENSC prolif.	GMNN
COL14A1	1.14082e-33	1.87372	0.249	0.097	4.15725e-29	EGC/ENSC 1	COL14A1
ANKRD6	1.6028e-33	1.15084	0.263	0.105	5.84075e-29	EGC/ENSC 2	ANKRD6
TUT4	2.1558e-33	0.663568	0.492	0.264	7.85594e-29	EGC/ENSC 2	TUT4
CBX1	2.66939e-33	0.650626	0.415	0.207	9.72754e-29	EGC/ENSC 2	CBX1
ABI2	2.79038e-33	0.668884	0.483	0.262	1.01684e-28	EGC/ENSC 2	ABI2
NINJ1	3.32244e-33	0.606741	0.454	0.23	1.21073e-28	EGC/ENSC 2	NINJ1
LIMD1	3.86543e-33	0.762035	0.351	0.162	1.4086e-28	EGC/ENSC 2	LIMD1
ERBB4	4.07048e-33	1.13824	0.27	0.111	1.48332e-28	EGC/ENSC 2	ERBB4
MYO1E	4.07437e-33	1.29627	0.596	0.555	1.48474e-28	EGC/ENSC 1	MYO1E
NORAD	4.29485e-33	0.500328	0.656	0.397	1.56509e-28	EGC/ENSC 2	NORAD
NRM	4.43493e-33	3.09844	0.221	0.028	1.61613e-28	EGC/ENSC prolif.	NRM
KLHL7	4.72843e-33	0.987451	0.265	0.106	1.72309e-28	EGC/ENSC 2	KLHL7
LMNA	4.77077e-33	0.507919	0.866	0.872	1.73852e-28	EGC/ENSC 1	LMNA
HCG17	4.79102e-33	1.08198	0.226	0.083	1.7459e-28	EGC/ENSC 2	HCG17
SLC25A13	5.16569e-33	0.605969	0.467	0.241	1.88243e-28	EGC/ENSC 2	SLC25A13
HLA-DRB5	6.55447e-33	0.784749	0.498	0.327	2.38851e-28	EGC/ENSC 1	HLA-DRB5
DEK	6.7274e-33	1.51444	0.87	0.532	2.45153e-28	EGC/ENSC prolif.	DEK
KIDINS220	7.54544e-33	0.526186	0.666	0.411	2.74963e-28	EGC/ENSC 2	KIDINS220
CYSTM1	9.12932e-33	0.838769	0.678	0.652	3.32682e-28	EGC/ENSC 1	CYSTM1
SYF2	9.35167e-33	0.521375	0.534	0.292	3.40784e-28	EGC/ENSC 2	SYF2
ARGLU1	1.0848e-32	0.555057	0.637	0.381	3.95314e-28	EGC/ENSC 2	ARGLU1
MYCBP2	1.13051e-32	0.589031	0.611	0.376	4.11971e-28	EGC/ENSC 2	MYCBP2
PDLIM4	1.16362e-32	0.865692	0.687	0.649	4.24034e-28	EGC/ENSC 1	PDLIM4
SMTN	1.20569e-32	1.08045	0.217	0.075	4.39364e-28	EGC/ENSC 2	SMTN
BDH2	1.21486e-32	1.00307	0.233	0.086	4.42709e-28	EGC/ENSC 2	BDH2
SNHG14	1.24796e-32	0.609521	0.489	0.264	4.5477e-28	EGC/ENSC 2	SNHG14
EPB41L4A-AS1	1.33565e-32	0.691546	0.349	0.161	4.86726e-28	EGC/ENSC 2	EPB41L4A-AS1
PARD3	1.4169e-32	0.638268	0.521	0.29	5.16333e-28	EGC/ENSC 2	PARD3
FNDC3A	1.46836e-32	0.599828	0.704	0.453	5.35084e-28	EGC/ENSC 2	FNDC3A
CNTN4	1.47271e-32	1.2881	0.209	0.072	5.36671e-28	EGC/ENSC 2	CNTN4
HIPK3	1.88678e-32	0.672109	0.438	0.226	6.87561e-28	EGC/ENSC 2	HIPK3
CHEK1	2.10284e-32	3.03718	0.206	0.024	7.66296e-28	EGC/ENSC prolif.	CHEK1
LRCH1	2.30387e-32	0.745259	0.352	0.164	8.39552e-28	EGC/ENSC 2	LRCH1
KCTD3	2.57002e-32	0.69838	0.385	0.188	9.36542e-28	EGC/ENSC 2	KCTD3
MAGEF1	2.77857e-32	0.64054	0.357	0.165	1.01254e-27	EGC/ENSC 2	MAGEF1
EVA1C	3.11474e-32	1.62837	0.363	0.224	1.13504e-27	EGC/ENSC 1	EVA1C
EIF4G3	3.12202e-32	0.554721	0.605	0.355	1.13769e-27	EGC/ENSC 2	EIF4G3
AC012085.2	3.30811e-32	1.31951	0.212	0.076	1.20551e-27	EGC/ENSC 2	AC012085.2
CDCA4	3.44095e-32	2.98943	0.229	0.03	1.25392e-27	EGC/ENSC prolif.	CDCA4
CREBRF	3.62558e-32	0.701887	0.376	0.182	1.3212e-27	EGC/ENSC 2	CREBRF
UACA	3.70447e-32	0.536408	0.436	0.22	1.34995e-27	EGC/ENSC 2	UACA
C20orf194	3.70942e-32	0.630652	0.399	0.198	1.35175e-27	EGC/ENSC 2	C20orf194
EPB41L3	4.02505e-32	1.19207	0.488	0.36	1.46677e-27	EGC/ENSC 1	EPB41L3
NHSL1	4.45717e-32	2.46012	0.405	0.094	1.62424e-27	EGC/ENSC prolif.	NHSL1
PMP2	5.18881e-32	1.62786	0.426	0.274	1.89085e-27	EGC/ENSC 1	PMP2
ZHX2	5.32734e-32	0.86772	0.268	0.109	1.94134e-27	EGC/ENSC 2	ZHX2
PRICKLE2	5.43358e-32	0.860795	0.263	0.104	1.98005e-27	EGC/ENSC 2	PRICKLE2
PTAR1	5.80372e-32	0.558074	0.573	0.33	2.11494e-27	EGC/ENSC 2	PTAR1
ITPRID2	8.14936e-32	0.574861	0.416	0.207	2.96971e-27	EGC/ENSC 2	ITPRID2
FAM13A	8.43896e-32	0.807736	0.309	0.136	3.07524e-27	EGC/ENSC 2	FAM13A
NUMA1	9.21082e-32	0.559888	0.48	0.256	3.35651e-27	EGC/ENSC 2	NUMA1
FAM3C	9.43687e-32	0.514708	0.555	0.307	3.43889e-27	EGC/ENSC 2	FAM3C
FBXL7	9.9218e-32	0.66414	0.41	0.211	3.6156e-27	EGC/ENSC 2	FBXL7
SMAD2	1.00535e-31	0.587875	0.518	0.29	3.66361e-27	EGC/ENSC 2	SMAD2
DSTYK	1.13094e-31	0.731542	0.343	0.159	4.12127e-27	EGC/ENSC 2	DSTYK
NUDT3	1.57352e-31	0.802775	0.34	0.161	5.73408e-27	EGC/ENSC 2	NUDT3
SFRP1	1.71696e-31	0.901108	0.283	0.12	6.25679e-27	EGC/ENSC 2	SFRP1
SORL1	1.8253e-31	1.4807	0.205	0.074	6.65156e-27	EGC/ENSC 2	SORL1
AP001442.1	2.24711e-31	1.02401	0.249	0.099	8.18868e-27	EGC/ENSC 2	AP001442.1
ECHDC2	2.69629e-31	1.00888	0.233	0.088	9.82553e-27	EGC/ENSC 2	ECHDC2
OSBPL10	3.37219e-31	0.610864	0.553	0.32	1.22886e-26	EGC/ENSC 2	OSBPL10
HSD17B11	3.57094e-31	1.01812	0.231	0.088	1.30129e-26	EGC/ENSC 2	HSD17B11
KIAA1549L	3.63728e-31	0.512519	0.531	0.297	1.32546e-26	EGC/ENSC 2	KIAA1549L
CD302	4.65472e-31	0.923737	0.262	0.109	1.69623e-26	EGC/ENSC 2	CD302
ZFAND6	5.04214e-31	0.500161	0.643	0.386	1.83741e-26	EGC/ENSC 2	ZFAND6
GLUL	5.75741e-31	1.5931	0.441	0.317	2.09806e-26	EGC/ENSC 1	GLUL
SAV1	5.76533e-31	0.852546	0.284	0.122	2.10095e-26	EGC/ENSC 2	SAV1
TCEAL9	5.83085e-31	0.90987	0.655	0.628	2.12482e-26	EGC/ENSC 1	TCEAL9
CNRIP1	6.12006e-31	0.929401	0.237	0.091	2.23021e-26	EGC/ENSC 2	CNRIP1
RABGAP1L	6.32783e-31	0.624117	0.534	0.311	2.30592e-26	EGC/ENSC 2	RABGAP1L
TIPARP	6.75651e-31	0.728969	0.383	0.192	2.46214e-26	EGC/ENSC 2	TIPARP
STAT3	6.93656e-31	0.527229	0.512	0.282	2.52775e-26	EGC/ENSC 2	STAT3
NEDD9	7.07178e-31	0.789368	0.337	0.159	2.57703e-26	EGC/ENSC 2	NEDD9
NCALD	1.12937e-30	0.634277	0.392	0.198	4.11555e-26	EGC/ENSC 2	NCALD
S100B	1.19017e-30	0.601158	0.903	0.921	4.3371e-26	EGC/ENSC 1	S100B
SWAP70	1.30863e-30	0.65866	0.385	0.191	4.76878e-26	EGC/ENSC 2	SWAP70
CCDC18-AS1	1.34054e-30	0.662237	0.34	0.157	4.88505e-26	EGC/ENSC 2	CCDC18-AS1
TRA2A	1.4031e-30	0.605419	0.406	0.207	5.11304e-26	EGC/ENSC 2	TRA2A
CLIP4	1.52543e-30	0.52692	0.496	0.27	5.55883e-26	EGC/ENSC 2	CLIP4
ARHGEF40	1.64347e-30	0.868207	0.286	0.125	5.98897e-26	EGC/ENSC 2	ARHGEF40
HIST1H1C	1.91896e-30	2.59875	0.672	0.345	6.99289e-26	EGC/ENSC prolif.	HIST1H1C
STK33	2.13909e-30	1.04161	0.256	0.105	7.79505e-26	EGC/ENSC 2	STK33
GAS5	2.22083e-30	0.525843	0.659	0.409	8.09293e-26	EGC/ENSC 2	GAS5
TMOD2	2.37892e-30	0.694289	0.459	0.25	8.66902e-26	EGC/ENSC 2	TMOD2
TFDP2	2.59276e-30	0.582506	0.456	0.243	9.44828e-26	EGC/ENSC 2	TFDP2
XPC	2.62151e-30	0.715977	0.301	0.135	9.55303e-26	EGC/ENSC 2	XPC
CEP152	2.72715e-30	2.6496	0.374	0.087	9.93801e-26	EGC/ENSC prolif.	CEP152
RUNX1	2.88702e-30	1.42696	0.42	0.284	1.05206e-25	EGC/ENSC 1	RUNX1
SRGAP2B	3.11241e-30	0.715492	0.287	0.123	1.13419e-25	EGC/ENSC 2	SRGAP2B
PBXIP1	3.42851e-30	0.93073	0.262	0.11	1.24938e-25	EGC/ENSC 2	PBXIP1
MKRN1	3.43591e-30	0.758192	0.27	0.113	1.25208e-25	EGC/ENSC 2	MKRN1
AKR1C1	3.53428e-30	0.957742	0.211	0.077	1.28793e-25	EGC/ENSC 2	AKR1C1
SRGAP2C	3.72855e-30	0.804616	0.313	0.145	1.35872e-25	EGC/ENSC 2	SRGAP2C
CNST	3.73305e-30	0.789207	0.293	0.129	1.36036e-25	EGC/ENSC 2	CNST
KMT5B	4.32152e-30	0.617778	0.37	0.18	1.57481e-25	EGC/ENSC 2	KMT5B
DHFR	4.55207e-30	2.65099	0.351	0.076	1.65882e-25	EGC/ENSC prolif.	DHFR
TBC1D32	4.81159e-30	0.99152	0.227	0.087	1.75339e-25	EGC/ENSC 2	TBC1D32
ARSE	5.2713e-30	0.983861	0.217	0.08	1.92091e-25	EGC/ENSC 2	ARSE
ACTB1	5.5663e-30	0.862759	1	0.954	2.02842e-25	EGC/ENSC prolif.	ACTB
MKLN1	6.45966e-30	0.510549	0.593	0.353	2.35396e-25	EGC/ENSC 2	MKLN1
NAV2	6.79282e-30	1.91868	0.824	0.506	2.47537e-25	EGC/ENSC prolif.	NAV2
NCAM2	6.92973e-30	0.925176	0.237	0.094	2.52526e-25	EGC/ENSC 2	NCAM2
ARHGAP35	7.25515e-30	0.601658	0.409	0.21	2.64385e-25	EGC/ENSC 2	ARHGAP35
ASRGL1	8.39869e-30	3.04416	0.221	0.031	3.06057e-25	EGC/ENSC prolif.	ASRGL1
ZNF652	9.94569e-30	0.706803	0.301	0.134	3.62431e-25	EGC/ENSC 2	ZNF652
SCD	1.05712e-29	1.04324	0.609	0.544	3.85226e-25	EGC/ENSC 1	SCD
SCAPER	1.0993e-29	0.549409	0.493	0.275	4.00598e-25	EGC/ENSC 2	SCAPER
CIR1	1.1761e-29	0.609661	0.435	0.228	4.28583e-25	EGC/ENSC 2	CIR1
NUDT1	1.19577e-29	2.09566	0.519	0.161	4.35752e-25	EGC/ENSC prolif.	NUDT1
RCAN3	1.20696e-29	0.948322	0.249	0.102	4.39827e-25	EGC/ENSC 2	RCAN3
IGBP1	1.21255e-29	0.592828	0.379	0.19	4.41866e-25	EGC/ENSC 2	IGBP1
TSC22D3	1.48893e-29	0.590906	0.349	0.169	5.42581e-25	EGC/ENSC 2	TSC22D3
DDR2	1.53791e-29	0.58433	0.517	0.29	5.6043e-25	EGC/ENSC 2	DDR2
OFD1	1.91109e-29	0.708615	0.284	0.123	6.96419e-25	EGC/ENSC 2	OFD1
DHX36	1.9196e-29	0.561848	0.558	0.326	6.9952e-25	EGC/ENSC 2	DHX36
CRADD	2.01346e-29	0.691098	0.423	0.223	7.33726e-25	EGC/ENSC 2	CRADD
RFX3	2.02e-29	0.558618	0.476	0.262	7.36109e-25	EGC/ENSC 2	RFX3
SPOP	2.0409e-29	0.612915	0.332	0.156	7.43724e-25	EGC/ENSC 2	SPOP
GNG7	2.12216e-29	0.624672	0.315	0.143	7.73337e-25	EGC/ENSC 2	GNG7
HIP1	2.15729e-29	0.991774	0.252	0.105	7.86137e-25	EGC/ENSC 2	HIP1
MYL12A	2.20471e-29	0.91307	0.627	0.591	8.03419e-25	EGC/ENSC 1	MYL12A
FRMD5	2.36796e-29	0.513657	0.917	0.927	8.62907e-25	EGC/ENSC 1	FRMD5
WLS	2.42417e-29	0.547923	0.604	0.359	8.83392e-25	EGC/ENSC 2	WLS
ARHGEF11	2.47622e-29	0.81509	0.322	0.151	9.0236e-25	EGC/ENSC 2	ARHGEF11
MYO6	2.56526e-29	0.722066	0.302	0.136	9.34808e-25	EGC/ENSC 2	MYO6
AP000787.1	2.6469e-29	1.87538	0.376	0.254	9.64556e-25	EGC/ENSC 1	AP000787.1
AC073529.1	2.79824e-29	3.03658	0.206	0.027	1.01971e-24	EGC/ENSC prolif.	AC073529.1
RAPGEF6	3.07457e-29	0.62136	0.421	0.219	1.12041e-24	EGC/ENSC 2	RAPGEF6
EPN2	3.18504e-29	0.568938	0.399	0.204	1.16066e-24	EGC/ENSC 2	EPN2
IFI6	3.20322e-29	1.22429	0.491	0.368	1.16729e-24	EGC/ENSC 1	IFI6
HLA-DPA1	3.47501e-29	0.923182	0.436	0.281	1.26633e-24	EGC/ENSC 1	HLA-DPA1
FBXL17	3.74891e-29	0.630107	0.492	0.278	1.36614e-24	EGC/ENSC 2	FBXL17
LRR1	3.90686e-29	2.79632	0.26	0.043	1.4237e-24	EGC/ENSC prolif.	LRR1
FAM107B	4.13587e-29	0.625169	0.445	0.236	1.50715e-24	EGC/ENSC 2	FAM107B
LTBP3	4.37515e-29	1.05995	0.205	0.075	1.59435e-24	EGC/ENSC 2	LTBP3
BRD8	5.29968e-29	0.864039	0.27	0.118	1.93126e-24	EGC/ENSC 2	BRD8
CYP20A1	6.6531e-29	0.576926	0.391	0.198	2.42446e-24	EGC/ENSC 2	CYP20A1
DDAH2	7.1262e-29	0.670753	0.371	0.185	2.59686e-24	EGC/ENSC 2	DDAH2
LRRC8D	7.43708e-29	1.03652	0.201	0.073	2.71015e-24	EGC/ENSC 2	LRRC8D
RNPC3	7.8981e-29	0.853176	0.256	0.109	2.87815e-24	EGC/ENSC 2	RNPC3
PFN1	8.02768e-29	0.547987	0.791	0.791	2.92537e-24	EGC/ENSC 1	PFN1
CKB	8.41933e-29	1.74974	0.863	0.524	3.06809e-24	EGC/ENSC prolif.	CKB
PPP2R2B	8.97358e-29	1.02217	0.667	0.627	3.27006e-24	EGC/ENSC 1	PPP2R2B
EFCAB2	9.64303e-29	0.933126	0.265	0.115	3.51401e-24	EGC/ENSC 2	EFCAB2
CNKSR2	1.00692e-28	0.873803	0.275	0.123	3.66933e-24	EGC/ENSC 2	CNKSR2
C5orf24	1.07026e-28	0.566079	0.456	0.248	3.90014e-24	EGC/ENSC 2	C5orf24
RDX	1.07039e-28	0.751384	0.698	0.68	3.9006e-24	EGC/ENSC 1	RDX
ARMC9	1.49034e-28	1.20766	0.511	0.428	5.43095e-24	EGC/ENSC 1	ARMC9
SCFD2	1.50307e-28	0.885951	0.304	0.142	5.47735e-24	EGC/ENSC 2	SCFD2
BMERB1	1.50915e-28	0.661594	0.363	0.18	5.49949e-24	EGC/ENSC 2	BMERB1
ZSWIM6	1.62576e-28	0.52321	0.616	0.387	5.92444e-24	EGC/ENSC 2	ZSWIM6
RBM23	1.68407e-28	0.859024	0.244	0.101	6.13693e-24	EGC/ENSC 2	RBM23
BICRAL	1.70134e-28	0.727676	0.268	0.115	6.19985e-24	EGC/ENSC 2	BICRAL
KLHDC2	1.71988e-28	0.503137	0.392	0.197	6.26741e-24	EGC/ENSC 2	KLHDC2
FSCN1	1.93661e-28	0.625333	0.304	0.137	7.05721e-24	EGC/ENSC 2	FSCN1
ARMCX1	2.73637e-28	0.539046	0.396	0.204	9.97161e-24	EGC/ENSC 2	ARMCX1
ANP32E	2.80665e-28	2.22437	0.55	0.194	1.02277e-23	EGC/ENSC prolif.	ANP32E
DMTN	2.84668e-28	0.594249	0.339	0.164	1.03736e-23	EGC/ENSC 2	DMTN
CEBPZ	3.01813e-28	0.609227	0.371	0.188	1.09984e-23	EGC/ENSC 2	CEBPZ
PHF21A	3.08768e-28	0.591323	0.391	0.198	1.12518e-23	EGC/ENSC 2	PHF21A
VCL	3.29424e-28	0.73837	0.688	0.69	1.20045e-23	EGC/ENSC 1	VCL
ARID5B	4.01087e-28	0.585748	0.536	0.315	1.4616e-23	EGC/ENSC 2	ARID5B
MICAL3	4.05266e-28	0.579263	0.352	0.173	1.47683e-23	EGC/ENSC 2	MICAL3
SH3BP5	4.21581e-28	0.60559	0.265	0.112	1.53628e-23	EGC/ENSC 2	SH3BP5
MAPK10	4.53202e-28	0.695833	0.37	0.191	1.65151e-23	EGC/ENSC 2	MAPK10
CAV1	4.68209e-28	0.574781	0.374	0.186	1.7062e-23	EGC/ENSC 2	CAV1
NCK1	5.13892e-28	0.751219	0.302	0.14	1.87267e-23	EGC/ENSC 2	NCK1
TCF25	5.14231e-28	0.502162	0.648	0.41	1.87391e-23	EGC/ENSC 2	TCF25
SMCHD1	5.84057e-28	0.523136	0.496	0.281	2.12836e-23	EGC/ENSC 2	SMCHD1
KLHL29	7.08105e-28	0.90249	0.248	0.105	2.58041e-23	EGC/ENSC 2	KLHL29
ARL6IP6	7.2968e-28	0.592555	0.355	0.176	2.65903e-23	EGC/ENSC 2	ARL6IP6
EFR3B	7.35953e-28	0.879424	0.268	0.119	2.68188e-23	EGC/ENSC 2	EFR3B
MRPS5	7.80596e-28	0.621683	0.321	0.152	2.84457e-23	EGC/ENSC 2	MRPS5
RTKN	8.78496e-28	0.781213	0.233	0.094	3.20133e-23	EGC/ENSC 2	RTKN
RNF217-AS1	9.11737e-28	1.06158	0.225	0.091	3.32246e-23	EGC/ENSC 2	RNF217-AS1
SMU1	1.07966e-27	0.583527	0.357	0.179	3.93438e-23	EGC/ENSC 2	SMU1
SCLT1	1.12777e-27	2.08354	0.573	0.214	4.10969e-23	EGC/ENSC prolif.	SCLT1
DNAH14	1.36472e-27	1.08062	0.201	0.075	4.97317e-23	EGC/ENSC 2	DNAH14
IK	1.52754e-27	0.519978	0.495	0.282	5.56652e-23	EGC/ENSC 2	IK
FHIT	1.77816e-27	0.729658	0.389	0.209	6.47978e-23	EGC/ENSC 2	FHIT
LONP2	2.09834e-27	0.603225	0.392	0.205	7.64657e-23	EGC/ENSC 2	LONP2
SH3PXD2A	2.10449e-27	0.88928	0.674	0.675	7.66896e-23	EGC/ENSC 1	SH3PXD2A
PURA	2.53751e-27	0.520802	0.489	0.276	9.24693e-23	EGC/ENSC 2	PURA
USP54	2.72352e-27	0.710728	0.293	0.135	9.92479e-23	EGC/ENSC 2	USP54
CHN1	2.8944e-27	0.782561	0.284	0.13	1.05475e-22	EGC/ENSC 2	CHN1
ZNF708	3.7428e-27	0.787524	0.292	0.137	1.36391e-22	EGC/ENSC 2	ZNF708
AC097376.3	4.57571e-27	1.12176	0.212	0.085	1.66744e-22	EGC/ENSC 2	AC097376.3
CBR1	4.7404e-27	0.506913	0.649	0.415	1.72745e-22	EGC/ENSC 2	CBR1
GCC2	5.34132e-27	0.570835	0.486	0.281	1.94643e-22	EGC/ENSC 2	GCC2
CCDC88A	5.81894e-27	2.29533	0.466	0.143	2.12048e-22	EGC/ENSC prolif.	CCDC88A
CASC15	6.54874e-27	0.509154	0.506	0.291	2.38643e-22	EGC/ENSC 2	CASC15
KIAA1109	6.65997e-27	0.567266	0.426	0.232	2.42696e-22	EGC/ENSC 2	KIAA1109
RHEB	7.13456e-27	1.48687	0.802	0.468	2.5999e-22	EGC/ENSC prolif.	RHEB
SGMS1	7.64104e-27	0.527364	0.422	0.226	2.78447e-22	EGC/ENSC 2	SGMS1
APBA1	7.78784e-27	0.838706	0.256	0.112	2.83797e-22	EGC/ENSC 2	APBA1
TTC21B	1.35383e-26	0.823936	0.265	0.12	4.93348e-22	EGC/ENSC 2	TTC21B
TMEM63A	1.39984e-26	0.881862	0.232	0.097	5.10115e-22	EGC/ENSC 2	TMEM63A
PDLIM5	1.55389e-26	0.67653	0.314	0.151	5.66251e-22	EGC/ENSC 2	PDLIM5
MICALL2	1.57462e-26	0.605835	0.382	0.2	5.73808e-22	EGC/ENSC 2	MICALL2
PRPSAP1	2.41936e-26	0.6148	0.28	0.126	8.81637e-22	EGC/ENSC 2	PRPSAP1
TACC2	2.59158e-26	0.864916	0.228	0.095	9.44399e-22	EGC/ENSC 2	TACC2
EZH1	2.75853e-26	0.718873	0.267	0.12	1.00524e-21	EGC/ENSC 2	EZH1
FAM171A1	2.80119e-26	0.877074	0.211	0.084	1.02078e-21	EGC/ENSC 2	FAM171A1
UACA1	3.2523e-26	1.88392	0.649	0.287	1.18517e-21	EGC/ENSC prolif.	UACA
POLR3GL	3.7982e-26	0.607236	0.344	0.173	1.3841e-21	EGC/ENSC 2	POLR3GL
ZMAT2	3.88113e-26	0.512393	0.427	0.232	1.41432e-21	EGC/ENSC 2	ZMAT2
TLE4	4.16233e-26	0.736379	0.314	0.154	1.51679e-21	EGC/ENSC 2	TLE4
ARMCX2	4.26878e-26	0.941811	0.201	0.078	1.55559e-21	EGC/ENSC 2	ARMCX2
CALM3	4.79349e-26	1.63028	0.695	0.319	1.7468e-21	EGC/ENSC prolif.	CALM3
DHX15	5.1137e-26	0.555297	0.368	0.189	1.86348e-21	EGC/ENSC 2	DHX15
BTBD9	5.30324e-26	0.521015	0.447	0.249	1.93255e-21	EGC/ENSC 2	BTBD9
HIST1H1E	5.36641e-26	2.43516	0.679	0.407	1.95557e-21	EGC/ENSC prolif.	HIST1H1E
ITGB3BP	5.53847e-26	2.17681	0.45	0.137	2.01827e-21	EGC/ENSC prolif.	ITGB3BP
PDK3	5.7843e-26	0.654729	0.28	0.128	2.10786e-21	EGC/ENSC 2	PDK3
PACSIN2	5.99496e-26	0.543871	0.343	0.17	2.18462e-21	EGC/ENSC 2	PACSIN2
TNFRSF19	6.37992e-26	0.58137	0.298	0.139	2.32491e-21	EGC/ENSC 2	TNFRSF19
COL7A1	6.51604e-26	1.79644	0.225	0.099	2.37451e-21	EGC/ENSC 1	COL7A1
LINGO2	6.51652e-26	1.52588	0.299	0.163	2.37468e-21	EGC/ENSC 1	LINGO2
RAB11B	7.42262e-26	0.567203	0.29	0.135	2.70488e-21	EGC/ENSC 2	RAB11B
EXOSC10	7.61411e-26	0.607752	0.342	0.171	2.77466e-21	EGC/ENSC 2	EXOSC10
PCNA	7.86386e-26	2.54336	0.405	0.113	2.86567e-21	EGC/ENSC prolif.	PCNA
SPIDR	7.97539e-26	0.506076	0.487	0.284	2.90631e-21	EGC/ENSC 2	SPIDR
TSPYL4	8.20738e-26	0.913812	0.229	0.098	2.99085e-21	EGC/ENSC 2	TSPYL4
ZWILCH	8.43484e-26	2.87085	0.221	0.035	3.07374e-21	EGC/ENSC prolif.	ZWILCH
CENPP	8.89733e-26	2.07901	0.473	0.149	3.24228e-21	EGC/ENSC prolif.	CENPP
RGS12	1.1124e-25	0.756484	0.262	0.118	4.0537e-21	EGC/ENSC 2	RGS12
COQ2	1.17221e-25	2.62376	0.229	0.038	4.27164e-21	EGC/ENSC prolif.	COQ2
PPIP5K2	1.34034e-25	0.537587	0.348	0.177	4.88433e-21	EGC/ENSC 2	PPIP5K2
STK32B	1.70421e-25	0.727727	0.347	0.18	6.21031e-21	EGC/ENSC 2	STK32B
ORC2	1.78547e-25	0.814717	0.241	0.105	6.50644e-21	EGC/ENSC 2	ORC2
TRIM58	1.84224e-25	0.752194	0.254	0.113	6.71332e-21	EGC/ENSC 2	TRIM58
CC2D2A	2.35054e-25	0.733869	0.278	0.131	8.56562e-21	EGC/ENSC 2	CC2D2A
BMPR1A	2.42897e-25	0.542305	0.41	0.224	8.85141e-21	EGC/ENSC 2	BMPR1A
RASSF8	2.47888e-25	0.935982	0.574	0.519	9.0333e-21	EGC/ENSC 1	RASSF8
ALDH7A1	2.76619e-25	0.817826	0.233	0.099	1.00803e-20	EGC/ENSC 2	ALDH7A1
DNM3	3.22094e-25	1.11809	0.497	0.413	1.17374e-20	EGC/ENSC 1	DNM3
TBX2	3.40075e-25	0.62992	0.234	0.099	1.23927e-20	EGC/ENSC 2	TBX2
NTN1	3.4449e-25	0.667143	0.248	0.109	1.25536e-20	EGC/ENSC 2	NTN1
NPAS3	3.86024e-25	0.506741	0.57	0.357	1.40671e-20	EGC/ENSC 2	NPAS3
MACROD2	5.09995e-25	0.740198	0.352	0.19	1.85847e-20	EGC/ENSC 2	MACROD2
USP1	5.20093e-25	2.04957	0.511	0.181	1.89527e-20	EGC/ENSC prolif.	USP1
FLRT3	5.30007e-25	1.68096	0.285	0.159	1.9314e-20	EGC/ENSC 1	FLRT3
TNRC6C	5.86002e-25	0.746535	0.273	0.128	2.13545e-20	EGC/ENSC 2	TNRC6C
ABCC4	5.94133e-25	0.926152	0.235	0.103	2.16508e-20	EGC/ENSC 2	ABCC4
POGK	6.50797e-25	0.838316	0.21	0.086	2.37157e-20	EGC/ENSC 2	POGK
CEP192	7.51535e-25	1.90207	0.458	0.143	2.73867e-20	EGC/ENSC prolif.	CEP192
SRBD1	8.18821e-25	0.683241	0.295	0.144	2.98386e-20	EGC/ENSC 2	SRBD1
PDXDC1	8.42661e-25	0.502862	0.401	0.215	3.07074e-20	EGC/ENSC 2	PDXDC1
ATE1	8.5042e-25	0.501395	0.455	0.256	3.09901e-20	EGC/ENSC 2	ATE1
MLH3	9.44536e-25	0.776837	0.239	0.105	3.44198e-20	EGC/ENSC 2	MLH3
PPP1R21	9.78871e-25	0.622133	0.242	0.105	3.5671e-20	EGC/ENSC 2	PPP1R21
GGH	1.01543e-24	2.10517	0.45	0.143	3.70033e-20	EGC/ENSC prolif.	GGH
TRAM2	1.16202e-24	0.677449	0.261	0.118	4.23452e-20	EGC/ENSC 2	TRAM2
FGF2	1.31353e-24	0.736657	0.299	0.145	4.78663e-20	EGC/ENSC 2	FGF2
SKA2	1.32606e-24	1.80304	0.511	0.172	4.83231e-20	EGC/ENSC prolif.	SKA2
ITGA1	1.32938e-24	0.522666	0.439	0.248	4.84439e-20	EGC/ENSC 2	ITGA1
AL139383.1	1.36637e-24	2.33538	0.257	0.137	4.97918e-20	EGC/ENSC 1	AL139383.1
ASXL2	1.37167e-24	0.516015	0.314	0.154	4.99851e-20	EGC/ENSC 2	ASXL2
C12orf75	1.50514e-24	1.89524	0.42	0.115	5.48489e-20	EGC/ENSC prolif.	C12orf75
ATL1	1.70473e-24	0.542455	0.361	0.19	6.21222e-20	EGC/ENSC 2	ATL1
WDR60	1.75877e-24	0.559195	0.342	0.176	6.40915e-20	EGC/ENSC 2	WDR60
NTNG11	2.08809e-24	1.54362	0.588	0.211	7.60922e-20	EGC/ENSC prolif.	NTNG1
SPATA5	2.12488e-24	1.99623	0.527	0.195	7.74326e-20	EGC/ENSC prolif.	SPATA5
MAD2L2	2.13857e-24	1.98521	0.389	0.106	7.79314e-20	EGC/ENSC prolif.	MAD2L2
CCNH	2.47268e-24	0.507067	0.416	0.23	9.0107e-20	EGC/ENSC 2	CCNH
ZNF532	2.59812e-24	0.639956	0.279	0.133	9.4678e-20	EGC/ENSC 2	ZNF532
RNF111	2.6635e-24	0.561809	0.305	0.15	9.70604e-20	EGC/ENSC 2	RNF111
CHD7	2.88244e-24	0.599609	0.402	0.223	1.05039e-19	EGC/ENSC 2	CHD7
ECE1	3.02658e-24	0.781314	0.245	0.111	1.10291e-19	EGC/ENSC 2	ECE1
APPL1	3.11211e-24	0.50991	0.402	0.222	1.13409e-19	EGC/ENSC 2	APPL1
SH3KBP1	3.35036e-24	0.55346	0.284	0.135	1.2209e-19	EGC/ENSC 2	SH3KBP1
DENND2A	3.5088e-24	0.71476	0.273	0.129	1.27864e-19	EGC/ENSC 2	DENND2A
LRBA	4.16359e-24	0.552858	0.409	0.229	1.51725e-19	EGC/ENSC 2	LRBA
ANO10	4.22108e-24	0.573105	0.405	0.222	1.5382e-19	EGC/ENSC 2	ANO10
KIAA1328	4.39036e-24	0.754588	0.289	0.141	1.59989e-19	EGC/ENSC 2	KIAA1328
GPHN	4.74539e-24	0.533533	0.489	0.294	1.72927e-19	EGC/ENSC 2	GPHN
SYT1	5.78422e-24	0.902072	0.222	0.096	2.10783e-19	EGC/ENSC 2	SYT1
RELL1	6.78297e-24	0.83601	0.231	0.102	2.47178e-19	EGC/ENSC 2	RELL1
ZNF248	6.78331e-24	0.896857	0.217	0.093	2.47191e-19	EGC/ENSC 2	ZNF248
HIRIP3	6.88566e-24	2.2713	0.344	0.087	2.5092e-19	EGC/ENSC prolif.	HIRIP3
CALM2	7.02041e-24	1.10799	0.947	0.749	2.55831e-19	EGC/ENSC prolif.	CALM2
ZKSCAN1	7.86038e-24	0.5298	0.377	0.204	2.8644e-19	EGC/ENSC 2	ZKSCAN1
EFHC1	9.7876e-24	0.692939	0.245	0.111	3.5667e-19	EGC/ENSC 2	EFHC1
KIF3A	1.03111e-23	0.676824	0.217	0.092	3.75748e-19	EGC/ENSC 2	KIF3A
CABIN1	1.04154e-23	0.689337	0.27	0.127	3.79547e-19	EGC/ENSC 2	CABIN1
RGS16	1.04979e-23	0.951878	0.533	0.435	3.82554e-19	EGC/ENSC 1	RGS16
CAPS2	1.23816e-23	0.750945	0.217	0.092	4.51197e-19	EGC/ENSC 2	CAPS2
FNBP1	1.24559e-23	0.658478	0.246	0.112	4.53907e-19	EGC/ENSC 2	FNBP1
ELL2	1.48284e-23	1.60181	0.225	0.105	5.4036e-19	EGC/ENSC 1	ELL2
MYOF	1.81912e-23	1.0556	0.52	0.466	6.62907e-19	EGC/ENSC 1	MYOF
CNKSR3	1.8655e-23	1.66627	0.264	0.143	6.79807e-19	EGC/ENSC 1	CNKSR3
COG6	2.05889e-23	0.723327	0.242	0.109	7.50281e-19	EGC/ENSC 2	COG6
BACE2	2.22743e-23	0.932319	0.497	0.405	8.11696e-19	EGC/ENSC 1	BACE2
SYN3	2.25735e-23	1.68142	0.302	0.179	8.226e-19	EGC/ENSC 1	SYN3
CCDC174	2.3144e-23	0.756291	0.226	0.099	8.43389e-19	EGC/ENSC 2	CCDC174
EXT1	2.42616e-23	0.626386	0.38	0.209	8.84118e-19	EGC/ENSC 2	EXT1
STX16	2.49817e-23	0.502216	0.351	0.184	9.10358e-19	EGC/ENSC 2	STX16
DNAJC9	2.57231e-23	2.00037	0.458	0.152	9.37375e-19	EGC/ENSC prolif.	DNAJC9
MPPED2	2.94275e-23	0.671034	0.282	0.138	1.07237e-18	EGC/ENSC 2	MPPED2
SNHG7	3.16875e-23	0.548472	0.343	0.18	1.15473e-18	EGC/ENSC 2	SNHG7
NFIL3	3.61784e-23	1.58346	0.277	0.157	1.31838e-18	EGC/ENSC 1	NFIL3
ATG14	3.81177e-23	0.630892	0.308	0.158	1.38905e-18	EGC/ENSC 2	ATG14
ZNF91	4.13306e-23	0.542335	0.282	0.136	1.50613e-18	EGC/ENSC 2	ZNF91
ARHGAP17	4.2021e-23	0.726382	0.236	0.106	1.53129e-18	EGC/ENSC 2	ARHGAP17
WDR47	4.2888e-23	0.699505	0.254	0.119	1.56288e-18	EGC/ENSC 2	WDR47
ICE2	5.63086e-23	0.781639	0.2	0.083	2.05194e-18	EGC/ENSC 2	ICE2
PSEN1	5.8401e-23	0.563716	0.29	0.142	2.12819e-18	EGC/ENSC 2	PSEN1
EFS	5.84629e-23	0.669285	0.27	0.13	2.13045e-18	EGC/ENSC 2	EFS
ZNF512	6.036e-23	0.693839	0.223	0.098	2.19958e-18	EGC/ENSC 2	ZNF512
FIP1L1	6.98473e-23	0.548635	0.325	0.169	2.54531e-18	EGC/ENSC 2	FIP1L1
LSM5	9.84771e-23	1.92794	0.504	0.186	3.5886e-18	EGC/ENSC prolif.	LSM5
AC005670.3	1.13739e-22	0.828594	0.217	0.096	4.14478e-18	EGC/ENSC 2	AC005670.3
L3MBTL4	1.16604e-22	0.774204	0.213	0.093	4.24918e-18	EGC/ENSC 2	L3MBTL4
DSE	1.48644e-22	0.667566	0.243	0.112	5.41675e-18	EGC/ENSC 2	DSE
AEBP2	1.60131e-22	0.681094	0.301	0.154	5.83534e-18	EGC/ENSC 2	AEBP2
ZBTB1	1.71098e-22	0.507995	0.315	0.16	6.23497e-18	EGC/ENSC 2	ZBTB1
MCM4	2.07113e-22	2.32559	0.29	0.067	7.54742e-18	EGC/ENSC prolif.	MCM4
GPC1	2.08164e-22	1.32121	0.387	0.285	7.58571e-18	EGC/ENSC 1	GPC1
ATP2B4	2.23262e-22	1.04964	0.537	0.485	8.13591e-18	EGC/ENSC 1	ATP2B4
RFWD3	3.26517e-22	2.76885	0.221	0.041	1.18986e-17	EGC/ENSC prolif.	RFWD3
HBP1	3.3402e-22	0.558723	0.31	0.158	1.2172e-17	EGC/ENSC 2	HBP1
PARL	3.5593e-22	0.759518	0.245	0.115	1.29705e-17	EGC/ENSC 2	PARL
FAM102B	4.47996e-22	2.37824	0.298	0.071	1.63254e-17	EGC/ENSC prolif.	FAM102B
NHLRC3	4.72322e-22	0.686935	0.228	0.103	1.72119e-17	EGC/ENSC 2	NHLRC3
EIF4EBP2	4.89481e-22	0.614326	0.218	0.096	1.78372e-17	EGC/ENSC 2	EIF4EBP2
CYTH2	5.06632e-22	0.765631	0.231	0.106	1.84622e-17	EGC/ENSC 2	CYTH2
GABPB1-AS1	5.59028e-22	0.59157	0.304	0.157	2.03715e-17	EGC/ENSC 2	GABPB1-AS1
CENPC	6.34832e-22	0.558581	0.312	0.16	2.31339e-17	EGC/ENSC 2	CENPC
GPAT31	7.69142e-22	1.05014	0.824	0.406	2.80283e-17	EGC/ENSC prolif.	GPAT3
NLGN1	8.12464e-22	1.45224	0.855	0.544	2.9607e-17	EGC/ENSC prolif.	NLGN1
ARHGAP24	8.39105e-22	0.585778	0.767	0.755	3.05778e-17	EGC/ENSC 1	ARHGAP24
RBMX	8.63903e-22	0.50918	0.396	0.224	3.14815e-17	EGC/ENSC 2	RBMX
TTBK2	9.26831e-22	0.714008	0.239	0.111	3.37746e-17	EGC/ENSC 2	TTBK2
PYCR2	1.03711e-21	0.686952	0.219	0.097	3.77933e-17	EGC/ENSC 2	PYCR2
CEP44	1.10974e-21	0.71958	0.206	0.089	4.04399e-17	EGC/ENSC 2	CEP44
ICMT	1.11827e-21	2.14387	0.382	0.114	4.07509e-17	EGC/ENSC prolif.	ICMT
ZNF37A	1.20039e-21	0.539211	0.305	0.157	4.37432e-17	EGC/ENSC 2	ZNF37A
OTUD6B-AS1	1.27785e-21	0.525375	0.34	0.183	4.65663e-17	EGC/ENSC 2	OTUD6B-AS1
ACSS3	1.69426e-21	0.664887	0.224	0.101	6.17406e-17	EGC/ENSC 2	ACSS3
UST	1.71696e-21	0.761462	0.245	0.117	6.25678e-17	EGC/ENSC 2	UST
MYDGF	1.8127e-21	0.936171	0.542	0.486	6.60565e-17	EGC/ENSC 1	MYDGF
PIAS2	1.88973e-21	0.606163	0.248	0.118	6.88637e-17	EGC/ENSC 2	PIAS2
PFN11	1.97207e-21	0.905357	0.954	0.785	7.18642e-17	EGC/ENSC prolif.	PFN1
CSE1L	2.01993e-21	2.10126	0.389	0.121	7.36083e-17	EGC/ENSC prolif.	CSE1L
GDAP1	2.04484e-21	0.703315	0.237	0.112	7.4516e-17	EGC/ENSC 2	GDAP1
CECR2	2.38513e-21	0.724294	0.206	0.09	8.69165e-17	EGC/ENSC 2	CECR2
RHOC	2.43048e-21	0.802997	0.607	0.592	8.85691e-17	EGC/ENSC 1	RHOC
CTDSP2	2.45123e-21	0.635345	0.261	0.128	8.93251e-17	EGC/ENSC 2	CTDSP2
CD55	2.45673e-21	0.662687	0.243	0.115	8.95256e-17	EGC/ENSC 2	CD55
ARHGAP19	2.55534e-21	2.6806	0.214	0.04	9.31191e-17	EGC/ENSC prolif.	ARHGAP19
TUBB6	2.64216e-21	1.64792	0.603	0.28	9.6283e-17	EGC/ENSC prolif.	TUBB6
SMC1A	3.52978e-21	1.6821	0.588	0.269	1.28629e-16	EGC/ENSC prolif.	SMC1A
WDR34	3.62276e-21	2.21388	0.305	0.077	1.32017e-16	EGC/ENSC prolif.	WDR34
CYTH3	3.73595e-21	0.55054	0.307	0.159	1.36142e-16	EGC/ENSC 2	CYTH3
APIP	3.87474e-21	0.57472	0.262	0.128	1.41199e-16	EGC/ENSC 2	APIP
MFSD12	5.04124e-21	1.46333	0.3	0.187	1.83708e-16	EGC/ENSC 1	MFSD12
RYK	5.69839e-21	0.560541	0.321	0.172	2.07655e-16	EGC/ENSC 2	RYK
UFSP2	5.72194e-21	0.540879	0.281	0.142	2.08513e-16	EGC/ENSC 2	UFSP2
RPRD1A	6.0219e-21	0.556711	0.297	0.154	2.19444e-16	EGC/ENSC 2	RPRD1A
TMEM87B	6.76937e-21	0.550044	0.234	0.109	2.46682e-16	EGC/ENSC 2	TMEM87B
MAGI1	8.84099e-21	0.711008	0.256	0.126	3.22175e-16	EGC/ENSC 2	MAGI1
ZNF33A	9.08323e-21	0.650164	0.251	0.123	3.31002e-16	EGC/ENSC 2	ZNF33A
LYPLAL1	9.50001e-21	0.537717	0.318	0.171	3.4619e-16	EGC/ENSC 2	LYPLAL1
IP6K2	9.85861e-21	0.636109	0.267	0.135	3.59258e-16	EGC/ENSC 2	IP6K2
FAM227B	9.9677e-21	0.871915	0.209	0.095	3.63233e-16	EGC/ENSC 2	FAM227B
GCFC2	1.17476e-20	0.585478	0.254	0.125	4.28096e-16	EGC/ENSC 2	GCFC2
ZFP90	1.36161e-20	0.686444	0.215	0.099	4.96184e-16	EGC/ENSC 2	ZFP90
CBFA2T2	1.43913e-20	0.56882	0.304	0.16	5.24432e-16	EGC/ENSC 2	CBFA2T2
GMCL1	1.53345e-20	0.621819	0.272	0.138	5.58805e-16	EGC/ENSC 2	GMCL1
CA8	1.54443e-20	2.16395	0.244	0.051	5.62806e-16	EGC/ENSC prolif.	CA8
NPHP3	1.54476e-20	0.809992	0.2	0.089	5.62926e-16	EGC/ENSC 2	NPHP3
ZNHIT6	1.68577e-20	0.568538	0.278	0.142	6.1431e-16	EGC/ENSC 2	ZNHIT6
ERBIN	1.69171e-20	0.776613	0.628	0.625	6.16476e-16	EGC/ENSC 1	ERBIN
PPP1R10	1.79373e-20	0.57866	0.27	0.137	6.53654e-16	EGC/ENSC 2	PPP1R10
C2CD5	1.86299e-20	0.641312	0.207	0.093	6.78893e-16	EGC/ENSC 2	C2CD5
TAPT1	1.98138e-20	0.8402	0.202	0.09	7.22034e-16	EGC/ENSC 2	TAPT1
JMY	1.98909e-20	0.702602	0.211	0.097	7.24843e-16	EGC/ENSC 2	JMY
ZNF721	2.02916e-20	0.545196	0.308	0.163	7.39446e-16	EGC/ENSC 2	ZNF721
ANKUB1	2.13166e-20	0.557431	0.33	0.179	7.76799e-16	EGC/ENSC 2	ANKUB1
YWHAH	2.27933e-20	1.15	0.863	0.529	8.30612e-16	EGC/ENSC prolif.	YWHAH
NTM	2.37376e-20	1.65852	0.481	0.17	8.65021e-16	EGC/ENSC prolif.	NTM
ATP2B1	2.63219e-20	1.09125	0.442	0.353	9.59196e-16	EGC/ENSC 1	ATP2B1
RIC1	2.69626e-20	0.551206	0.279	0.144	9.82543e-16	EGC/ENSC 2	RIC1
PURB	2.7754e-20	0.654469	0.225	0.106	1.01138e-15	EGC/ENSC 2	PURB
COL1A1	2.8657e-20	1.23223	0.305	0.185	1.04429e-15	EGC/ENSC 1	COL1A1
ATP1B1	3.01113e-20	1.18115	0.426	0.348	1.09728e-15	EGC/ENSC 1	ATP1B1
LINC01184	3.03098e-20	0.602382	0.247	0.119	1.10452e-15	EGC/ENSC 2	LINC01184
NEMP1	3.47866e-20	2.30478	0.282	0.07	1.26766e-15	EGC/ENSC prolif.	NEMP1
CENPJ	3.73366e-20	2.46729	0.282	0.069	1.36058e-15	EGC/ENSC prolif.	CENPJ
VRK1	3.90413e-20	2.22808	0.29	0.072	1.4227e-15	EGC/ENSC prolif.	VRK1
GNA14	4.25966e-20	0.710602	0.202	0.091	1.55226e-15	EGC/ENSC 2	GNA14
GABBR1	5.05139e-20	0.572642	0.223	0.104	1.84078e-15	EGC/ENSC 2	GABBR1
VTA1	5.05476e-20	0.574039	0.286	0.149	1.842e-15	EGC/ENSC 2	VTA1
MARK1	5.62654e-20	0.651206	0.224	0.104	2.05037e-15	EGC/ENSC 2	MARK1
ATP6V1F	5.96037e-20	0.831522	0.577	0.554	2.17202e-15	EGC/ENSC 1	ATP6V1F
FNIP2	6.07876e-20	1.26193	0.508	0.473	2.21516e-15	EGC/ENSC 1	FNIP2
SDHAF3	6.17837e-20	0.53632	0.213	0.096	2.25146e-15	EGC/ENSC 2	SDHAF3
CBR4	6.58699e-20	0.521276	0.312	0.167	2.40036e-15	EGC/ENSC 2	CBR4
TMEM18	6.78352e-20	0.585775	0.231	0.11	2.47198e-15	EGC/ENSC 2	TMEM18
NES	7.0018e-20	0.916651	0.525	0.469	2.55153e-15	EGC/ENSC 1	NES
PGM3	7.74966e-20	1.24957	0.367	0.265	2.82405e-15	EGC/ENSC 1	PGM3
RANGAP1	7.75551e-20	1.96251	0.313	0.084	2.82618e-15	EGC/ENSC prolif.	RANGAP1
MTMR12	9.89138e-20	0.565171	0.216	0.099	3.60452e-15	EGC/ENSC 2	MTMR12
DIPK2A	1.07264e-19	0.664201	0.2	0.091	3.9088e-15	EGC/ENSC 2	DIPK2A
SAE1	1.08409e-19	1.85357	0.412	0.141	3.95053e-15	EGC/ENSC prolif.	SAE1
WDR35	1.12942e-19	0.609874	0.211	0.096	4.11573e-15	EGC/ENSC 2	WDR35
CEP78	1.15723e-19	2.60767	0.275	0.069	4.21707e-15	EGC/ENSC prolif.	CEP78
CD58	1.18925e-19	0.649146	0.221	0.105	4.33373e-15	EGC/ENSC 2	CD58
SPEN	1.43904e-19	0.544338	0.315	0.172	5.24401e-15	EGC/ENSC 2	SPEN
LRRC23	1.54949e-19	0.521608	0.216	0.1	5.64648e-15	EGC/ENSC 2	LRRC23
PEBP1	1.57393e-19	0.500752	0.826	0.864	5.73556e-15	EGC/ENSC 1	PEBP1
GBP2	1.63189e-19	0.621908	0.223	0.105	5.94676e-15	EGC/ENSC 2	GBP2
RETREG2	1.7636e-19	0.582195	0.204	0.092	6.42675e-15	EGC/ENSC 2	RETREG2
IRAK1BP1	1.9147e-19	0.694216	0.203	0.092	6.97737e-15	EGC/ENSC 2	IRAK1BP1
DDHD2	2.0576e-19	0.742192	0.203	0.094	7.49809e-15	EGC/ENSC 2	DDHD2
EGLN1	2.07106e-19	0.77051	0.209	0.097	7.54715e-15	EGC/ENSC 2	EGLN1
SDK1	2.31423e-19	0.500375	0.333	0.186	8.4333e-15	EGC/ENSC 2	SDK1
CTR9	2.32734e-19	0.672896	0.204	0.094	8.48107e-15	EGC/ENSC 2	CTR9
ALDH6A1	2.64747e-19	0.722335	0.2	0.093	9.64766e-15	EGC/ENSC 2	ALDH6A1
AF117829.1	3.02393e-19	0.588066	0.303	0.166	1.10195e-14	EGC/ENSC 2	AF117829.1
ANKRD36C	3.1542e-19	2.13612	0.305	0.083	1.14942e-14	EGC/ENSC prolif.	ANKRD36C
PLS3	3.16843e-19	0.692457	0.631	0.635	1.15461e-14	EGC/ENSC 1	PLS3
CEP112	3.20373e-19	1.45228	0.603	0.278	1.16747e-14	EGC/ENSC prolif.	CEP112
MZT1	3.33594e-19	1.8185	0.382	0.121	1.21565e-14	EGC/ENSC prolif.	MZT1
MPHOSPH9	3.36327e-19	2.11296	0.336	0.098	1.22561e-14	EGC/ENSC prolif.	MPHOSPH9
CDKL1	3.4415e-19	0.793832	0.203	0.095	1.25412e-14	EGC/ENSC 2	CDKL1
PTCD3	3.49887e-19	0.571073	0.224	0.107	1.27502e-14	EGC/ENSC 2	PTCD3
RNF24	3.54558e-19	0.569174	0.319	0.177	1.29205e-14	EGC/ENSC 2	RNF24
RBL1	4.11072e-19	2.17897	0.321	0.092	1.49799e-14	EGC/ENSC prolif.	RBL1
PERP	4.12217e-19	1.51364	0.249	0.142	1.50216e-14	EGC/ENSC 1	PERP
SPDL1	4.5149e-19	2.32756	0.252	0.059	1.64527e-14	EGC/ENSC prolif.	SPDL1
RAD51B	4.53798e-19	0.554352	0.308	0.169	1.65369e-14	EGC/ENSC 2	RAD51B
PQBP1	5.07848e-19	0.595005	0.206	0.095	1.85065e-14	EGC/ENSC 2	PQBP1
POPDC3	5.30535e-19	1.44935	0.258	0.151	1.93332e-14	EGC/ENSC 1	POPDC3
PBX3	5.89957e-19	1.70023	0.511	0.213	2.14986e-14	EGC/ENSC prolif.	PBX3
TUG1	6.83424e-19	0.522934	0.243	0.12	2.49047e-14	EGC/ENSC 2	TUG1
RAMP1	6.95167e-19	0.771849	0.317	0.177	2.53326e-14	EGC/ENSC 2	RAMP1
MSH3	7.12721e-19	0.579881	0.258	0.132	2.59723e-14	EGC/ENSC 2	MSH3
ZNF322	9.03807e-19	0.62488	0.236	0.117	3.29356e-14	EGC/ENSC 2	ZNF322
CRYZL1	9.06864e-19	0.54871	0.224	0.108	3.3047e-14	EGC/ENSC 2	CRYZL1
LINC00623	9.45867e-19	0.554871	0.21	0.099	3.44683e-14	EGC/ENSC 2	LINC00623
CLK1	1.05906e-18	0.604673	0.22	0.106	3.85932e-14	EGC/ENSC 2	CLK1
GABARAPL1	1.15036e-18	0.621899	0.203	0.094	4.19203e-14	EGC/ENSC 2	GABARAPL1
SMS	1.16778e-18	1.52901	0.626	0.319	4.25552e-14	EGC/ENSC prolif.	SMS
ZNF254	1.19458e-18	0.641517	0.247	0.125	4.35317e-14	EGC/ENSC 2	ZNF254
MSH2	1.31031e-18	0.510069	0.213	0.1	4.77489e-14	EGC/ENSC 2	MSH2
HNRNPAB	1.40863e-18	1.16187	0.779	0.483	5.1332e-14	EGC/ENSC prolif.	HNRNPAB
TSPYL1	1.44173e-18	0.702785	0.234	0.117	5.25382e-14	EGC/ENSC 2	TSPYL1
FAM180A	1.55029e-18	0.696862	0.23	0.115	5.64939e-14	EGC/ENSC 2	FAM180A
ATAD5	1.82772e-18	2.70473	0.221	0.049	6.66041e-14	EGC/ENSC prolif.	ATAD5
KCTD1	1.83055e-18	0.606144	0.203	0.095	6.6707e-14	EGC/ENSC 2	KCTD1
MNS1	1.94632e-18	2.34438	0.275	0.072	7.0926e-14	EGC/ENSC prolif.	MNS1
NRG3	1.98993e-18	0.844095	0.592	0.537	7.25149e-14	EGC/ENSC 1	NRG3
MFSD6	2.0482e-18	0.598106	0.232	0.114	7.46386e-14	EGC/ENSC 2	MFSD6
MRPL2	2.20285e-18	0.51688	0.217	0.104	8.02742e-14	EGC/ENSC 2	MRPL2
KIF5B	2.50122e-18	1.0649	0.863	0.622	9.11471e-14	EGC/ENSC prolif.	KIF5B
DNMT3A	3.34194e-18	0.519149	0.234	0.116	1.21784e-13	EGC/ENSC 2	DNMT3A
CCDC186	3.35484e-18	0.685101	0.243	0.125	1.22254e-13	EGC/ENSC 2	CCDC186
KPNB1	3.55845e-18	1.50497	0.618	0.32	1.29674e-13	EGC/ENSC prolif.	KPNB1
IL1RAPL2	3.64571e-18	0.548017	0.375	0.229	1.32853e-13	EGC/ENSC 2	IL1RAPL2
LSM4	3.65987e-18	1.37175	0.603	0.298	1.33369e-13	EGC/ENSC prolif.	LSM4
PDSS2	3.8645e-18	0.547523	0.29	0.159	1.40826e-13	EGC/ENSC 2	PDSS2
OAF	4.0303e-18	1.21993	0.335	0.235	1.46868e-13	EGC/ENSC 1	OAF
KLHL13	4.09248e-18	1.38866	0.273	0.169	1.49134e-13	EGC/ENSC 1	KLHL13
SLC22A23	5.41756e-18	1.5979	0.31	0.216	1.97421e-13	EGC/ENSC 1	SLC22A23
FANCC	5.48663e-18	0.612904	0.263	0.139	1.99938e-13	EGC/ENSC 2	FANCC
ID4	5.82112e-18	0.755466	0.752	0.802	2.12128e-13	EGC/ENSC 1	ID4
NUCB2	6.33284e-18	1.29534	0.687	0.359	2.30775e-13	EGC/ENSC prolif.	NUCB2
GPR173	6.34808e-18	0.564801	0.237	0.119	2.3133e-13	EGC/ENSC 2	GPR173
LIN54	6.38566e-18	2.32438	0.282	0.076	2.327e-13	EGC/ENSC prolif.	LIN54
TYW1	6.68923e-18	0.694074	0.228	0.114	2.43762e-13	EGC/ENSC 2	TYW1
MACF1	6.86738e-18	1.19493	0.733	0.421	2.50254e-13	EGC/ENSC prolif.	MACF1
KIF22	7.47904e-18	2.69478	0.237	0.057	2.72544e-13	EGC/ENSC prolif.	KIF22
EMC9	7.5201e-18	1.97538	0.26	0.064	2.7404e-13	EGC/ENSC prolif.	EMC9
IFI61	7.86398e-18	1.10461	0.756	0.43	2.86571e-13	EGC/ENSC prolif.	IFI6
NHS	8.4139e-18	0.722319	0.206	0.099	3.06611e-13	EGC/ENSC 2	NHS
SERGEF	9.47403e-18	0.603668	0.256	0.133	3.45243e-13	EGC/ENSC 2	SERGEF
USP24	1.1409e-17	0.503776	0.31	0.173	4.15756e-13	EGC/ENSC 2	USP24
CTDSP1	1.14114e-17	0.53885	0.214	0.105	4.15843e-13	EGC/ENSC 2	CTDSP1
PTPN14	1.25234e-17	0.5121	0.27	0.142	4.56364e-13	EGC/ENSC 2	PTPN14
TSTD2	1.43188e-17	0.539843	0.217	0.107	5.21792e-13	EGC/ENSC 2	TSTD2
UBN2	1.44567e-17	0.625903	0.204	0.099	5.26818e-13	EGC/ENSC 2	UBN2
AC100810.1	1.6271e-17	0.537918	0.209	0.1	5.92931e-13	EGC/ENSC 2	AC100810.1
CDK5RAP2	1.71572e-17	1.45796	0.664	0.378	6.25225e-13	EGC/ENSC prolif.	CDK5RAP2
DMAC2L	1.72502e-17	0.512645	0.237	0.12	6.28613e-13	EGC/ENSC 2	DMAC2L
DLEU2	1.7312e-17	1.26801	0.664	0.353	6.30866e-13	EGC/ENSC prolif.	DLEU2
VPS35L	2.00417e-17	0.524865	0.248	0.129	7.3034e-13	EGC/ENSC 2	VPS35L
NAGLU	2.36836e-17	0.614473	0.206	0.099	8.63052e-13	EGC/ENSC 2	NAGLU
PLEKHG1	2.80791e-17	1.1705	0.402	0.325	1.02323e-12	EGC/ENSC 1	PLEKHG1
WDR76	3.22286e-17	2.52664	0.221	0.051	1.17444e-12	EGC/ENSC prolif.	WDR76
CCDC93	3.23246e-17	0.525172	0.23	0.116	1.17794e-12	EGC/ENSC 2	CCDC93
DNMT1	3.32166e-17	1.6337	0.534	0.242	1.21045e-12	EGC/ENSC prolif.	DNMT1
PLAAT3	3.49175e-17	0.881873	0.56	0.552	1.27243e-12	EGC/ENSC 1	PLAAT3
PCBD1	3.85896e-17	0.504595	0.265	0.14	1.40624e-12	EGC/ENSC 2	PCBD1
UBB	4.33598e-17	0.798162	0.553	0.505	1.58007e-12	EGC/ENSC 1	UBB
NUDCD3	4.69226e-17	0.557494	0.243	0.127	1.7099e-12	EGC/ENSC 2	NUDCD3
ATXN3	6.00362e-17	0.52579	0.258	0.138	2.18778e-12	EGC/ENSC 2	ATXN3
NRXN3	6.73654e-17	0.691184	0.654	0.642	2.45486e-12	EGC/ENSC 1	NRXN3
LRP8	9.47917e-17	1.84117	0.252	0.063	3.4543e-12	EGC/ENSC prolif.	LRP8
PTGES3	1.00953e-16	0.925214	0.84	0.661	3.67882e-12	EGC/ENSC prolif.	PTGES3
PHTF2	1.19546e-16	1.87269	0.412	0.161	4.35638e-12	EGC/ENSC prolif.	PHTF2
RAN	1.24524e-16	1.01759	0.84	0.587	4.53777e-12	EGC/ENSC prolif.	RAN
PPP2R3A	1.2603e-16	0.835307	0.523	0.488	4.59266e-12	EGC/ENSC 1	PPP2R3A
STXBP4	1.45147e-16	0.628194	0.211	0.106	5.28931e-12	EGC/ENSC 2	STXBP4
KAT7	1.45525e-16	0.549558	0.209	0.104	5.30308e-12	EGC/ENSC 2	KAT7
SENP2	1.87265e-16	0.594114	0.214	0.108	6.82412e-12	EGC/ENSC 2	SENP2
TRIM4	2.24818e-16	0.506721	0.23	0.119	8.19259e-12	EGC/ENSC 2	TRIM4
MAZ	3.22241e-16	1.60049	0.405	0.15	1.17428e-11	EGC/ENSC prolif.	MAZ
DIAPH1	3.57529e-16	1.83375	0.397	0.152	1.30287e-11	EGC/ENSC prolif.	DIAPH1
USP3	3.80334e-16	0.53453	0.251	0.136	1.38598e-11	EGC/ENSC 2	USP3
RAB30-DT	4.04833e-16	0.565349	0.2	0.099	1.47525e-11	EGC/ENSC 2	RAB30-DT
ALG14	4.0961e-16	0.575198	0.205	0.102	1.49266e-11	EGC/ENSC 2	ALG14
PPFIA1	4.37699e-16	1.14267	0.43	0.387	1.59502e-11	EGC/ENSC 1	PPFIA1
HIST2H2AC1	4.39638e-16	2.05074	0.427	0.181	1.60208e-11	EGC/ENSC prolif.	HIST2H2AC
PLA2G4C	4.66284e-16	0.611878	0.209	0.106	1.69918e-11	EGC/ENSC 2	PLA2G4C
ISG15	4.69301e-16	1.37111	0.372	0.288	1.71018e-11	EGC/ENSC 1	ISG15
S100A16	4.77451e-16	0.587944	0.663	0.677	1.73988e-11	EGC/ENSC 1	S100A16
IKBIP	4.90733e-16	1.55742	0.458	0.19	1.78828e-11	EGC/ENSC prolif.	IKBIP
IL1RAP	5.15501e-16	0.673555	0.201	0.1	1.87854e-11	EGC/ENSC 2	IL1RAP
PRKDC	5.79394e-16	1.0641	0.779	0.498	2.11137e-11	EGC/ENSC prolif.	PRKDC
ABCB7	5.81998e-16	0.503867	0.2	0.098	2.12086e-11	EGC/ENSC 2	ABCB7
LINC00662	5.85983e-16	0.607038	0.218	0.113	2.13538e-11	EGC/ENSC 2	LINC00662
MT2A1	5.94617e-16	0.830849	0.939	0.735	2.16684e-11	EGC/ENSC prolif.	MT2A
SSX2IP	6.24969e-16	1.56536	0.366	0.123	2.27745e-11	EGC/ENSC prolif.	SSX2IP
G2E3	6.91033e-16	2.1992	0.336	0.116	2.51819e-11	EGC/ENSC prolif.	G2E3
PPP2R5A	7.49324e-16	0.597678	0.228	0.12	2.73061e-11	EGC/ENSC 2	PPP2R5A
RNF144A	7.64183e-16	1.5235	0.217	0.124	2.78476e-11	EGC/ENSC 1	RNF144A
LCORL	7.84397e-16	1.55676	0.496	0.224	2.85842e-11	EGC/ENSC prolif.	LCORL
PRIM2	8.05158e-16	1.95814	0.366	0.135	2.93408e-11	EGC/ENSC prolif.	PRIM2
RANBP17	8.0756e-16	0.645872	0.223	0.118	2.94283e-11	EGC/ENSC 2	RANBP17
PALM2-AKAP2	8.57212e-16	1.654	0.405	0.151	3.12377e-11	EGC/ENSC prolif.	PALM2-AKAP2
TOR1AIP1	9.57512e-16	0.504354	0.24	0.128	3.48927e-11	EGC/ENSC 2	TOR1AIP1
KATNA1	9.58368e-16	0.543266	0.214	0.109	3.49239e-11	EGC/ENSC 2	KATNA1
ALYREF	9.79508e-16	1.8668	0.321	0.104	3.56943e-11	EGC/ENSC prolif.	ALYREF
PLEKHA4	9.99738e-16	0.531807	0.252	0.137	3.64314e-11	EGC/ENSC 2	PLEKHA4
ZMYND8	1.03934e-15	0.523098	0.276	0.156	3.78745e-11	EGC/ENSC 2	ZMYND8
ANKRD28	1.08963e-15	0.584676	0.674	0.698	3.97073e-11	EGC/ENSC 1	ANKRD28
LMF2	1.16377e-15	2.14124	0.29	0.088	4.24088e-11	EGC/ENSC prolif.	LMF2
GALNT2	1.36678e-15	0.868176	0.461	0.403	4.98067e-11	EGC/ENSC 1	GALNT2
PSIP1	1.47834e-15	1.27687	0.679	0.393	5.38722e-11	EGC/ENSC prolif.	PSIP1
AHCYL2	1.48265e-15	0.514617	0.297	0.173	5.40293e-11	EGC/ENSC 2	AHCYL2
GNB4	1.50702e-15	1.6139	0.405	0.154	5.49173e-11	EGC/ENSC prolif.	GNB4
MFSD4B	1.69822e-15	0.534385	0.236	0.127	6.18849e-11	EGC/ENSC 2	MFSD4B
KDSR	1.76865e-15	0.867348	0.466	0.417	6.44514e-11	EGC/ENSC 1	KDSR
TLN2	1.85576e-15	1.61798	0.42	0.169	6.76258e-11	EGC/ENSC prolif.	TLN2
TENM3	1.92381e-15	0.725743	0.732	0.754	7.01056e-11	EGC/ENSC 1	TENM3
SLFN5	2.31851e-15	1.52417	0.214	0.125	8.44887e-11	EGC/ENSC 1	SLFN5
BEND6	2.98115e-15	1.24639	0.284	0.193	1.08636e-10	EGC/ENSC 1	BEND6
BTG3	3.75134e-15	1.23649	0.695	0.419	1.36703e-10	EGC/ENSC prolif.	BTG3
TRIOBP	3.88663e-15	1.67469	0.389	0.149	1.41633e-10	EGC/ENSC prolif.	TRIOBP
UPP1	5.07421e-15	1.48631	0.412	0.157	1.84909e-10	EGC/ENSC prolif.	UPP1
ILF2	5.13627e-15	1.46593	0.473	0.209	1.87171e-10	EGC/ENSC prolif.	ILF2
CBR3	7.21303e-15	1.44524	0.466	0.207	2.6285e-10	EGC/ENSC prolif.	CBR3
PON2	8.23908e-15	0.655547	0.609	0.627	3.0024e-10	EGC/ENSC 1	PON2
ACTN1	8.53663e-15	1.37018	0.542	0.269	3.11083e-10	EGC/ENSC prolif.	ACTN1
NOTCH1	1.01687e-14	1.87823	0.298	0.095	3.70557e-10	EGC/ENSC prolif.	NOTCH1
SNAP23	1.03305e-14	0.534439	0.237	0.13	3.76452e-10	EGC/ENSC 2	SNAP23
SUZ12	1.0836e-14	1.35665	0.511	0.241	3.94874e-10	EGC/ENSC prolif.	SUZ12
SMC3	1.08571e-14	1.25762	0.664	0.398	3.95645e-10	EGC/ENSC prolif.	SMC3
TNC	1.11728e-14	0.974081	0.771	0.501	4.0715e-10	EGC/ENSC prolif.	TNC
RASSF1	1.12534e-14	1.64443	0.328	0.11	4.10087e-10	EGC/ENSC prolif.	RASSF1
CEP70	1.45709e-14	2.13927	0.275	0.086	5.30976e-10	EGC/ENSC prolif.	CEP70
CKLF	1.58705e-14	1.39315	0.496	0.236	5.78338e-10	EGC/ENSC prolif.	CKLF
METTL16	1.86953e-14	0.503941	0.201	0.105	6.81274e-10	EGC/ENSC 2	METTL16
ANAPC7	1.96954e-14	0.565599	0.211	0.113	7.17722e-10	EGC/ENSC 2	ANAPC7
ACTG1	2.39638e-14	0.582555	1	0.93	8.73265e-10	EGC/ENSC prolif.	ACTG1
CCP110	2.63414e-14	2.02783	0.252	0.073	9.59905e-10	EGC/ENSC prolif.	CCP110
THOC1	2.65438e-14	0.562738	0.2	0.104	9.67282e-10	EGC/ENSC 2	THOC1
PGP	2.76108e-14	1.18665	0.557	0.269	1.00617e-09	EGC/ENSC prolif.	PGP
UBE2E2	2.82144e-14	0.549005	0.253	0.145	1.02816e-09	EGC/ENSC 2	UBE2E2
XKR4	3.00314e-14	0.512739	0.321	0.197	1.09437e-09	EGC/ENSC 2	XKR4
RB1	3.06496e-14	1.0536	0.718	0.441	1.1169e-09	EGC/ENSC prolif.	RB1
MLEC	3.17855e-14	0.797238	0.532	0.521	1.15829e-09	EGC/ENSC 1	MLEC
UBASH3B	4.53304e-14	1.17151	0.243	0.154	1.65188e-09	EGC/ENSC 1	UBASH3B
ARPC3	5.41924e-14	0.616086	0.623	0.63	1.97483e-09	EGC/ENSC 1	ARPC3
MMP2	6.05314e-14	1.30349	0.357	0.281	2.20583e-09	EGC/ENSC 1	MMP2
MYEF2	7.67178e-14	1.58924	0.405	0.17	2.79567e-09	EGC/ENSC prolif.	MYEF2
GLIS3	8.71549e-14	0.675683	0.603	0.579	3.17601e-09	EGC/ENSC 1	GLIS3
PKNOX2	1.00084e-13	0.933346	0.408	0.341	3.64715e-09	EGC/ENSC 1	PKNOX2
CEP57L1	1.12508e-13	1.75915	0.344	0.13	4.09989e-09	EGC/ENSC prolif.	CEP57L1
MYH9	1.17831e-13	1.32529	0.565	0.308	4.29388e-09	EGC/ENSC prolif.	MYH9
UBA6-AS1	1.18008e-13	0.545151	0.228	0.127	4.30034e-09	EGC/ENSC 2	UBA6-AS1
ANKRD36	1.24044e-13	1.70921	0.359	0.138	4.52027e-09	EGC/ENSC prolif.	ANKRD36
ST3GAL3	1.26005e-13	1.55739	0.427	0.188	4.59176e-09	EGC/ENSC prolif.	ST3GAL3
SYNC	1.39922e-13	1.29603	0.295	0.218	5.09888e-09	EGC/ENSC 1	SYNC
UBL3	1.59002e-13	1.08145	0.355	0.285	5.7942e-09	EGC/ENSC 1	UBL3
RBBP8	1.71543e-13	1.95348	0.267	0.085	6.25119e-09	EGC/ENSC prolif.	RBBP8
CHAMP1	1.87777e-13	1.93439	0.26	0.081	6.8428e-09	EGC/ENSC prolif.	CHAMP1
RANBP1	1.98435e-13	1.35632	0.588	0.34	7.23118e-09	EGC/ENSC prolif.	RANBP1
POLA1	2.15324e-13	2.10484	0.321	0.122	7.84663e-09	EGC/ENSC prolif.	POLA1
TPM41	2.24971e-13	0.701079	0.924	0.784	8.19818e-09	EGC/ENSC prolif.	TPM4
MIA2	2.74555e-13	0.537848	0.202	0.108	1.00051e-08	EGC/ENSC 2	MIA2
SNTB2	2.93731e-13	1.52189	0.397	0.167	1.07039e-08	EGC/ENSC prolif.	SNTB2
CMC2	3.2795e-13	1.35072	0.412	0.17	1.19508e-08	EGC/ENSC prolif.	CMC2
GNAL	3.40077e-13	2.08391	0.214	0.058	1.23928e-08	EGC/ENSC prolif.	GNAL
NUP62	3.44228e-13	1.94943	0.252	0.077	1.2544e-08	EGC/ENSC prolif.	NUP62
DENND5A	3.58695e-13	1.36156	0.504	0.255	1.30712e-08	EGC/ENSC prolif.	DENND5A
CAVIN3	3.65272e-13	0.560565	0.716	0.714	1.33109e-08	EGC/ENSC 1	CAVIN3
SUGP2	3.68555e-13	1.63347	0.397	0.172	1.34305e-08	EGC/ENSC prolif.	SUGP2
PLEKHS1	3.71149e-13	1.37494	0.214	0.055	1.3525e-08	EGC/ENSC prolif.	PLEKHS1
TEAD1	3.91118e-13	1.04473	0.656	0.377	1.42527e-08	EGC/ENSC prolif.	TEAD1
DCBLD21	4.79979e-13	0.585805	0.84	0.554	1.74909e-08	EGC/ENSC prolif.	DCBLD2
CTNNAL1	5.20472e-13	1.08484	0.321	0.246	1.89665e-08	EGC/ENSC 1	CTNNAL1
ATL2	5.90662e-13	1.94921	0.275	0.092	2.15243e-08	EGC/ENSC prolif.	ATL2
GSTO1	7.73493e-13	0.75416	0.526	0.517	2.81868e-08	EGC/ENSC 1	GSTO1
KMT5A	8.03037e-13	1.89259	0.29	0.1	2.92635e-08	EGC/ENSC prolif.	KMT5A
CNTRL	8.67356e-13	2.08962	0.298	0.108	3.16073e-08	EGC/ENSC prolif.	CNTRL
TPGS2	8.79438e-13	1.42291	0.42	0.186	3.20476e-08	EGC/ENSC prolif.	TPGS2
HNRNPH1	9.05818e-13	1.32818	0.496	0.252	3.30089e-08	EGC/ENSC prolif.	HNRNPH1
DUT	1.17527e-12	1.39952	0.618	0.386	4.28281e-08	EGC/ENSC prolif.	DUT
DHCR24	1.44974e-12	1.59077	0.313	0.113	5.28301e-08	EGC/ENSC prolif.	DHCR24
RTTN	1.62398e-12	2.08241	0.221	0.065	5.91796e-08	EGC/ENSC prolif.	RTTN
CORO1C	1.66591e-12	0.84009	0.44	0.392	6.07074e-08	EGC/ENSC 1	CORO1C
BNC2	1.86876e-12	0.909186	0.626	0.344	6.80993e-08	EGC/ENSC prolif.	BNC2
LDLR	1.95248e-12	1.1496	0.45	0.197	7.11505e-08	EGC/ENSC prolif.	LDLR
PCNT	2.09042e-12	1.67381	0.313	0.117	7.61772e-08	EGC/ENSC prolif.	PCNT
MXRA7	2.50658e-12	0.83157	0.477	0.451	9.13424e-08	EGC/ENSC 1	MXRA7
MMD	2.72793e-12	1.90787	0.206	0.057	9.94084e-08	EGC/ENSC prolif.	MMD
TGFBI1	2.74299e-12	0.842512	0.626	0.334	9.99573e-08	EGC/ENSC prolif.	TGFBI
ZFP91	3.22062e-12	1.16742	0.565	0.308	1.17362e-07	EGC/ENSC prolif.	ZFP91
FAF1	3.28013e-12	1.04536	0.641	0.398	1.19531e-07	EGC/ENSC prolif.	FAF1
VWA1	3.54104e-12	1.18614	0.319	0.249	1.29039e-07	EGC/ENSC 1	VWA1
SSH2	3.77588e-12	1.08769	0.695	0.45	1.37597e-07	EGC/ENSC prolif.	SSH2
STON2	3.84814e-12	1.5792	0.252	0.079	1.4023e-07	EGC/ENSC prolif.	STON2
DBI	3.8993e-12	0.593537	0.969	0.84	1.42094e-07	EGC/ENSC prolif.	DBI
TPM3	5.66795e-12	0.773745	0.84	0.593	2.06546e-07	EGC/ENSC prolif.	TPM3
NPC1	6.46003e-12	1.37251	0.511	0.277	2.3541e-07	EGC/ENSC prolif.	NPC1
SSRP1	6.47905e-12	1.56158	0.328	0.131	2.36103e-07	EGC/ENSC prolif.	SSRP1
XPO1	6.737e-12	1.28791	0.557	0.329	2.45503e-07	EGC/ENSC prolif.	XPO1
RALA	7.03066e-12	0.836124	0.421	0.371	2.56204e-07	EGC/ENSC 1	RALA
TMBIM6	7.06113e-12	0.564552	0.664	0.7	2.57315e-07	EGC/ENSC 1	TMBIM6
FMN1	7.74138e-12	1.34498	0.267	0.086	2.82104e-07	EGC/ENSC prolif.	FMN1
UBASH3B1	8.39796e-12	1.17986	0.45	0.198	3.0603e-07	EGC/ENSC prolif.	UBASH3B
UHRF2	1.08799e-11	1.30048	0.542	0.285	3.96475e-07	EGC/ENSC prolif.	UHRF2
CFAP299	1.35229e-11	1.45318	0.244	0.075	4.92789e-07	EGC/ENSC prolif.	CFAP299
SYNGR1	1.44057e-11	0.770222	0.493	0.469	5.24957e-07	EGC/ENSC 1	SYNGR1
SLC25A24	1.50151e-11	1.33168	0.458	0.229	5.47165e-07	EGC/ENSC prolif.	SLC25A24
LYPD1	1.53024e-11	1.33015	0.366	0.15	5.57636e-07	EGC/ENSC prolif.	LYPD1
HAUS6	1.94886e-11	1.66525	0.267	0.093	7.10184e-07	EGC/ENSC prolif.	HAUS6
G3BP11	2.46153e-11	0.999906	0.664	0.446	8.97008e-07	EGC/ENSC prolif.	G3BP1
CCT5	2.59087e-11	0.834856	0.679	0.419	9.44138e-07	EGC/ENSC prolif.	CCT5
EMC2	2.59193e-11	1.00549	0.385	0.337	9.44526e-07	EGC/ENSC 1	EMC2
FEM1C	2.68965e-11	1.09278	0.328	0.272	9.80137e-07	EGC/ENSC 1	FEM1C
NT5E	2.72531e-11	1.1449	0.267	0.088	9.9313e-07	EGC/ENSC prolif.	NT5E
MCC	2.86898e-11	1.32422	0.211	0.136	1.04548e-06	EGC/ENSC 1	MCC
ISG151	3.02183e-11	0.783222	0.588	0.329	1.10118e-06	EGC/ENSC prolif.	ISG15
SMTN1	3.06822e-11	1.6931	0.305	0.121	1.11809e-06	EGC/ENSC prolif.	SMTN
ITPK1	3.72356e-11	1.16323	0.283	0.214	1.3569e-06	EGC/ENSC 1	ITPK1
TNPO3	3.81265e-11	1.23597	0.443	0.215	1.38937e-06	EGC/ENSC prolif.	TNPO3
WNT16	5.44445e-11	1.37484	0.339	0.289	1.98401e-06	EGC/ENSC 1	WNT16
MTPN	5.50616e-11	0.549061	0.6	0.637	2.0065e-06	EGC/ENSC 1	MTPN
MAST2	7.01181e-11	1.42737	0.397	0.181	2.55518e-06	EGC/ENSC prolif.	MAST2
VKORC1L1	7.89482e-11	1.56654	0.305	0.12	2.87695e-06	EGC/ENSC prolif.	VKORC1L1
PSMB9	8.58077e-11	1.2167	0.412	0.189	3.12692e-06	EGC/ENSC prolif.	PSMB9
RNF4	9.08559e-11	1.64397	0.267	0.098	3.31088e-06	EGC/ENSC prolif.	RNF4
NUP50	9.66435e-11	1.54778	0.275	0.102	3.52179e-06	EGC/ENSC prolif.	NUP50
PEPD	1.07475e-10	0.776815	0.48	0.464	3.91648e-06	EGC/ENSC 1	PEPD
SAMD1	1.10218e-10	1.91019	0.26	0.096	4.01647e-06	EGC/ENSC prolif.	SAMD1
HMGN1	1.24407e-10	1.04107	0.664	0.45	4.5335e-06	EGC/ENSC prolif.	HMGN1
PLP2	1.25354e-10	1.00231	0.656	0.414	4.56801e-06	EGC/ENSC prolif.	PLP2
SFPQ	1.28617e-10	1.04943	0.626	0.389	4.68693e-06	EGC/ENSC prolif.	SFPQ
FAP	1.3187e-10	1.08709	0.42	0.192	4.80546e-06	EGC/ENSC prolif.	FAP
SPATS2L	1.40852e-10	0.867438	0.748	0.515	5.13278e-06	EGC/ENSC prolif.	SPATS2L
LAMB1	1.90561e-10	1.15138	0.203	0.131	6.94424e-06	EGC/ENSC 1	LAMB1
PRR16	1.9115e-10	0.927008	0.232	0.154	6.96569e-06	EGC/ENSC 1	PRR16
AC007098.1	2.21054e-10	0.845405	0.466	0.446	8.05544e-06	EGC/ENSC 1	AC007098.1
LBR	2.73443e-10	1.53563	0.374	0.179	9.96452e-06	EGC/ENSC prolif.	LBR
MCUB	2.94982e-10	1.45732	0.351	0.157	1.07494e-05	EGC/ENSC prolif.	MCUB
PARP2	3.01645e-10	1.98554	0.206	0.066	1.09923e-05	EGC/ENSC prolif.	PARP2
HP1BP3	3.04105e-10	0.8794	0.763	0.59	1.10819e-05	EGC/ENSC prolif.	HP1BP3
COMMD4	3.45025e-10	1.25621	0.42	0.208	1.25731e-05	EGC/ENSC prolif.	COMMD4
SCMH1	4.07816e-10	1.20333	0.481	0.264	1.48612e-05	EGC/ENSC prolif.	SCMH1
GLIS31	4.46782e-10	0.697204	0.794	0.586	1.62812e-05	EGC/ENSC prolif.	GLIS3
EDNRB1	4.68285e-10	1.27107	0.45	0.239	1.70648e-05	EGC/ENSC prolif.	EDNRB
EFCAB11	4.73525e-10	1.73157	0.26	0.098	1.72557e-05	EGC/ENSC prolif.	EFCAB11
POGLUT3	4.81379e-10	1.68212	0.267	0.102	1.75419e-05	EGC/ENSC prolif.	POGLUT3
PPM1G	5.47675e-10	1.02382	0.573	0.362	1.99578e-05	EGC/ENSC prolif.	PPM1G
DYRK1A	5.57708e-10	1.20657	0.519	0.309	2.03235e-05	EGC/ENSC prolif.	DYRK1A
FARP1	5.96993e-10	1.4755	0.244	0.086	2.1755e-05	EGC/ENSC prolif.	FARP1
NRP21	6.03713e-10	0.608052	0.794	0.51	2.19999e-05	EGC/ENSC prolif.	NRP2
PRKD3	6.16486e-10	1.21593	0.435	0.226	2.24654e-05	EGC/ENSC prolif.	PRKD3
PSMD8	6.84205e-10	0.604064	0.574	0.601	2.49331e-05	EGC/ENSC 1	PSMD8
SIVA1	7.40454e-10	1.21213	0.573	0.38	2.69829e-05	EGC/ENSC prolif.	SIVA1
ACSL3	7.87071e-10	0.865523	0.383	0.334	2.86817e-05	EGC/ENSC 1	ACSL3
SMC5	8.54923e-10	1.02336	0.641	0.438	3.11543e-05	EGC/ENSC prolif.	SMC5
GASK1B	8.78668e-10	1.35379	0.202	0.138	3.20195e-05	EGC/ENSC 1	GASK1B
MAP1B1	8.85468e-10	0.521159	0.939	0.817	3.22673e-05	EGC/ENSC prolif.	MAP1B
POMP	9.439e-10	0.525836	0.577	0.598	3.43967e-05	EGC/ENSC 1	POMP
DNAJB1	1.00873e-09	1.42862	0.305	0.128	3.67592e-05	EGC/ENSC prolif.	DNAJB1
SRSF3	1.01118e-09	0.76365	0.71	0.468	3.68485e-05	EGC/ENSC prolif.	SRSF3
SNRPG	1.04505e-09	0.932878	0.626	0.404	3.80826e-05	EGC/ENSC prolif.	SNRPG
FLNA	1.07497e-09	0.578153	0.544	0.55	3.91728e-05	EGC/ENSC 1	FLNA
KHDRBS1	1.11932e-09	1.07418	0.534	0.318	4.07892e-05	EGC/ENSC prolif.	KHDRBS1
ALPK1	1.16328e-09	1.51446	0.305	0.129	4.23912e-05	EGC/ENSC prolif.	ALPK1
COX8A	1.33036e-09	0.686379	0.771	0.588	4.84797e-05	EGC/ENSC prolif.	COX8A
POLD3	1.62603e-09	1.86306	0.252	0.099	5.92541e-05	EGC/ENSC prolif.	POLD3
SMARCA4	1.7597e-09	1.22762	0.374	0.177	6.41251e-05	EGC/ENSC prolif.	SMARCA4
MAP4K3	1.79814e-09	0.747451	0.497	0.501	6.5526e-05	EGC/ENSC 1	MAP4K3
SEMA3E	2.03358e-09	1.25553	0.212	0.149	7.41056e-05	EGC/ENSC 1	SEMA3E
COX20	2.12082e-09	1.13989	0.496	0.292	7.72848e-05	EGC/ENSC prolif.	COX20
RAP1B	2.14952e-09	0.597794	0.544	0.56	7.83308e-05	EGC/ENSC 1	RAP1B
HMGA1	2.15359e-09	0.881679	0.338	0.28	7.8479e-05	EGC/ENSC 1	HMGA1
CDK14	2.31326e-09	0.974976	0.626	0.404	8.42976e-05	EGC/ENSC prolif.	CDK14
PA2G4	2.89742e-09	0.914327	0.611	0.42	0.000105585	EGC/ENSC prolif.	PA2G4
HNRNPA2B1	3.43022e-09	0.549322	0.924	0.783	0.000125	EGC/ENSC prolif.	HNRNPA2B1
PKP4	3.60258e-09	1.43635	0.305	0.133	0.000131282	EGC/ENSC prolif.	PKP4
SNHG16	3.73421e-09	0.973496	0.338	0.288	0.000136078	EGC/ENSC 1	SNHG16
PLIN3	4.12014e-09	1.33943	0.313	0.136	0.000150142	EGC/ENSC prolif.	PLIN3
ST3GAL4	4.23974e-09	0.935634	0.466	0.247	0.000154501	EGC/ENSC prolif.	ST3GAL4
2024-03-03	4.32968e-09	1.30675	0.336	0.153	0.000157778	EGC/ENSC prolif.	2024-03-03
LRRCC1	4.36183e-09	1.5375	0.26	0.104	0.000158949	EGC/ENSC prolif.	LRRCC1
CLIC1	4.66837e-09	0.689913	0.847	0.686	0.00017012	EGC/ENSC prolif.	CLIC1
SNRPD1	4.69096e-09	0.922178	0.542	0.319	0.000170943	EGC/ENSC prolif.	SNRPD1
VCAN1	4.70479e-09	0.984161	0.55	0.338	0.000171447	EGC/ENSC prolif.	VCAN
HNRNPR	4.81148e-09	0.76417	0.702	0.51	0.000175335	EGC/ENSC prolif.	HNRNPR
SOGA1	4.84937e-09	1.92363	0.275	0.118	0.000176716	EGC/ENSC prolif.	SOGA1
GIHCG	4.85608e-09	1.39964	0.298	0.128	0.00017696	EGC/ENSC prolif.	GIHCG
TACC1	4.98602e-09	0.750234	0.695	0.475	0.000181696	EGC/ENSC prolif.	TACC1
SLC2A4RG	4.99923e-09	1.66807	0.206	0.071	0.000182177	EGC/ENSC prolif.	SLC2A4RG
UGT8	5.08063e-09	1.27246	0.237	0.085	0.000185143	EGC/ENSC prolif.	UGT8
TMEM245	5.55934e-09	1.15821	0.466	0.275	0.000202588	EGC/ENSC prolif.	TMEM245
ELOVL5	5.95668e-09	1.41277	0.359	0.176	0.000217067	EGC/ENSC prolif.	ELOVL5
TPR	5.95694e-09	0.817769	0.695	0.518	0.000217077	EGC/ENSC prolif.	TPR
CCDC85B	6.05987e-09	0.647993	0.501	0.497	0.000220828	EGC/ENSC 1	CCDC85B
DPYD	7.00677e-09	0.882794	0.718	0.499	0.000255334	EGC/ENSC prolif.	DPYD
COL14A11	7.44379e-09	0.950891	0.389	0.18	0.000271259	EGC/ENSC prolif.	COL14A1
DDX39A	7.48447e-09	1.37256	0.313	0.142	0.000272741	EGC/ENSC prolif.	DDX39A
HDGF	8.66558e-09	1.06163	0.45	0.25	0.000315782	EGC/ENSC prolif.	HDGF
TNFAIP8	9.3913e-09	1.6432	0.214	0.077	0.000342229	EGC/ENSC prolif.	TNFAIP8
UQCC2	1.05249e-08	0.84991	0.595	0.375	0.000383537	EGC/ENSC prolif.	UQCC2
RUVBL2	1.12384e-08	1.73191	0.221	0.083	0.000409537	EGC/ENSC prolif.	RUVBL2
THBS1	1.20261e-08	0.83091	0.321	0.139	0.000438242	EGC/ENSC prolif.	THBS1
FGD5-AS1	1.21495e-08	0.861711	0.565	0.356	0.000442739	EGC/ENSC prolif.	FGD5-AS1
MICALL1	1.34865e-08	1.37621	0.221	0.081	0.000491463	EGC/ENSC prolif.	MICALL1
CALU	1.64731e-08	0.564481	0.931	0.825	0.000600297	EGC/ENSC prolif.	CALU
HACD3	1.80377e-08	0.986029	0.481	0.286	0.000657312	EGC/ENSC prolif.	HACD3
FHL2	1.81568e-08	0.975551	0.244	0.09	0.00066165	EGC/ENSC prolif.	FHL2
IER3	1.82203e-08	0.756089	0.338	0.278	0.000663967	EGC/ENSC 1	IER3
OCIAD2	1.82579e-08	1.11669	0.228	0.169	0.000665338	EGC/ENSC 1	OCIAD2
MARCKSL1	1.86298e-08	0.939294	0.235	0.171	0.000678888	EGC/ENSC 1	MARCKSL1
PLAT	2.08277e-08	0.647888	0.656	0.432	0.000758983	EGC/ENSC prolif.	PLAT
UBALD2	2.13013e-08	1.22516	0.443	0.25	0.000776241	EGC/ENSC prolif.	UBALD2
GTF3A	2.19047e-08	0.753883	0.401	0.368	0.000798229	EGC/ENSC 1	GTF3A
IDH2	2.23905e-08	1.53353	0.252	0.104	0.000815932	EGC/ENSC prolif.	IDH2
MZT2B	2.24594e-08	0.719352	0.725	0.57	0.000818442	EGC/ENSC prolif.	MZT2B
UGGT1	2.42002e-08	1.25937	0.351	0.172	0.000881878	EGC/ENSC prolif.	UGGT1
FRYL	2.42123e-08	0.954397	0.557	0.365	0.000882322	EGC/ENSC prolif.	FRYL
SEPTIN10	2.42158e-08	0.961512	0.496	0.299	0.000882448	EGC/ENSC prolif.	SEPTIN10
ARHGAP21	2.53296e-08	0.897336	0.534	0.336	0.000923035	EGC/ENSC prolif.	ARHGAP21
CNTLN	2.64727e-08	1.08881	0.427	0.238	0.000964692	EGC/ENSC prolif.	CNTLN
SAP130	2.64809e-08	1.79999	0.206	0.076	0.000964989	EGC/ENSC prolif.	SAP130
NFIB	2.76017e-08	0.882797	0.58	0.371	0.00100583	EGC/ENSC prolif.	NFIB
UTRN	2.79259e-08	0.692568	0.779	0.578	0.00101765	EGC/ENSC prolif.	UTRN
ACTN4	2.9034e-08	0.85516	0.626	0.437	0.00105803	EGC/ENSC prolif.	ACTN4
F2R	2.92428e-08	1.67203	0.221	0.085	0.00106564	EGC/ENSC prolif.	F2R
NRP1	3.00031e-08	1.33695	0.29	0.125	0.00109334	EGC/ENSC prolif.	NRP1
TBC1D1	3.17109e-08	1.39135	0.267	0.115	0.00115558	EGC/ENSC prolif.	TBC1D1
TPI1	3.19609e-08	0.731212	0.725	0.542	0.00116469	EGC/ENSC prolif.	TPI1
DAD1	3.21445e-08	0.501448	0.627	0.679	0.00117138	EGC/ENSC 1	DAD1
MYO10	3.50568e-08	0.991506	0.473	0.273	0.00127751	EGC/ENSC prolif.	MYO10
IGFBP2	3.57814e-08	0.930363	0.229	0.084	0.00130391	EGC/ENSC prolif.	IGFBP2
FHOD3	4.06125e-08	1.43874	0.351	0.175	0.00147996	EGC/ENSC prolif.	FHOD3
RAB32	4.48978e-08	0.83173	0.391	0.36	0.00163612	EGC/ENSC 1	RAB32
STMP1	4.66358e-08	0.736222	0.446	0.437	0.00169945	EGC/ENSC 1	STMP1
FAM114A1	4.78385e-08	0.577351	0.545	0.569	0.00174328	EGC/ENSC 1	FAM114A1
PSME2	4.79794e-08	0.75843	0.496	0.278	0.00174842	EGC/ENSC prolif.	PSME2
RCC2	5.08289e-08	1.54372	0.275	0.123	0.00185226	EGC/ENSC prolif.	RCC2
GLI3	5.38976e-08	0.687832	0.58	0.365	0.00196408	EGC/ENSC prolif.	GLI3
TP53I13	6.48758e-08	0.977155	0.374	0.188	0.00236414	EGC/ENSC prolif.	TP53I13
BMP2K	6.51343e-08	1.02742	0.45	0.262	0.00237356	EGC/ENSC prolif.	BMP2K
BAZ1B	6.60148e-08	1.13474	0.45	0.27	0.00240564	EGC/ENSC prolif.	BAZ1B
CORO1C1	6.91171e-08	0.672213	0.641	0.412	0.0025187	EGC/ENSC prolif.	CORO1C
JADE1	7.17889e-08	1.09217	0.328	0.156	0.00261606	EGC/ENSC prolif.	JADE1
TNS3	7.18097e-08	0.769533	0.453	0.452	0.00261682	EGC/ENSC 1	TNS3
PDS5B	7.21487e-08	1.09312	0.504	0.325	0.00262917	EGC/ENSC prolif.	PDS5B
HADH	8.27917e-08	1.54258	0.221	0.088	0.00301701	EGC/ENSC prolif.	HADH
MTMR6	8.32591e-08	1.26273	0.282	0.127	0.00303404	EGC/ENSC prolif.	MTMR6
PCBD2	8.60499e-08	1.49365	0.229	0.093	0.00313574	EGC/ENSC prolif.	PCBD2
VAMP5	8.61928e-08	0.847547	0.429	0.422	0.00314095	EGC/ENSC 1	VAMP5
STAT1	8.7318e-08	0.970339	0.466	0.271	0.00318196	EGC/ENSC prolif.	STAT1
LY6E	8.81381e-08	0.836706	0.363	0.325	0.00321184	EGC/ENSC 1	LY6E
ARNTL2	9.04533e-08	1.58066	0.26	0.115	0.00329621	EGC/ENSC prolif.	ARNTL2
MGME1	9.70762e-08	1.32203	0.252	0.106	0.00353755	EGC/ENSC prolif.	MGME1
2024-12-01	1.02069e-07	0.789659	0.366	0.179	0.0037195	EGC/ENSC prolif.	2024-12-01
ATP6V0C	1.14929e-07	0.531931	0.58	0.62	0.00418813	EGC/ENSC 1	ATP6V0C
CDC37L1	1.20263e-07	1.10712	0.269	0.221	0.0043825	EGC/ENSC 1	CDC37L1
LRP11	1.32267e-07	1.63587	0.221	0.09	0.00481994	EGC/ENSC prolif.	LRP11
ENO1	1.3401e-07	0.594401	0.855	0.666	0.00488345	EGC/ENSC prolif.	ENO1
HIVEP31	1.34411e-07	0.815092	0.427	0.229	0.00489806	EGC/ENSC prolif.	HIVEP3
GNPTAB	1.55571e-07	0.898464	0.342	0.306	0.00566917	EGC/ENSC 1	GNPTAB
SLC1A4	1.7666e-07	1.03085	0.374	0.195	0.00643765	EGC/ENSC prolif.	SLC1A4
HNRNPF	1.83343e-07	0.783931	0.626	0.434	0.00668122	EGC/ENSC prolif.	HNRNPF
SPRY2	1.86494e-07	0.854207	0.421	0.413	0.00679604	EGC/ENSC 1	SPRY2
OXSR1	1.94642e-07	1.10136	0.405	0.227	0.00709296	EGC/ENSC prolif.	OXSR1
G3BP1	1.94651e-07	0.627426	0.457	0.45	0.00709327	EGC/ENSC 1	G3BP1
TMTC2	2.04297e-07	0.560818	0.809	0.646	0.00744479	EGC/ENSC prolif.	TMTC2
RPA3	2.12271e-07	1.38259	0.321	0.159	0.00773535	EGC/ENSC prolif.	RPA3
SPTSSA	2.12598e-07	0.8175	0.364	0.333	0.00774727	EGC/ENSC 1	SPTSSA
PITPNC1	2.31684e-07	0.917024	0.588	0.398	0.00844279	EGC/ENSC prolif.	PITPNC1
FBXL71	2.39229e-07	1.07689	0.458	0.278	0.00871773	EGC/ENSC prolif.	FBXL7
MAGI3	2.3989e-07	1.19729	0.336	0.169	0.00874183	EGC/ENSC prolif.	MAGI3
ERLIN1	2.55791e-07	1.20584	0.321	0.159	0.00932127	EGC/ENSC prolif.	ERLIN1
PEG10	2.73486e-07	1.20461	0.221	0.089	0.00996609	EGC/ENSC prolif.	PEG10
FADS1	2.81654e-07	0.750092	0.603	0.408	0.0102637	EGC/ENSC prolif.	FADS1
AC092567.1	2.90457e-07	1.04042	0.249	0.196	0.0105846	EGC/ENSC 1	AC092567.1
ARL4A	2.93938e-07	1.33474	0.229	0.095	0.0107114	EGC/ENSC prolif.	ARL4A
TECR	3.1138e-07	0.8481	0.389	0.204	0.011347	EGC/ENSC prolif.	TECR
TRIM24	3.11496e-07	1.38102	0.313	0.156	0.0113512	EGC/ENSC prolif.	TRIM24
TFPI	3.12917e-07	1.22308	0.206	0.077	0.011403	EGC/ENSC prolif.	TFPI
NUP58	3.2263e-07	1.29851	0.275	0.126	0.0117569	EGC/ENSC prolif.	NUP58
HMCN1	3.23019e-07	0.720758	0.741	0.762	0.0117711	EGC/ENSC 1	HMCN1
NNT	3.49753e-07	1.01524	0.359	0.191	0.0127453	EGC/ENSC prolif.	NNT
CCN1	3.50069e-07	1.28649	0.29	0.137	0.0127569	EGC/ENSC prolif.	CCN1
CDC42BPA	3.50244e-07	0.918194	0.565	0.4	0.0127632	EGC/ENSC prolif.	CDC42BPA
TUBGCP3	3.52579e-07	1.28887	0.313	0.161	0.0128483	EGC/ENSC prolif.	TUBGCP3
PHF20	3.785e-07	0.952582	0.435	0.259	0.0137929	EGC/ENSC prolif.	PHF20
RNF168	3.82402e-07	1.40593	0.305	0.155	0.0139351	EGC/ENSC prolif.	RNF168
EIF2AK2	3.95449e-07	0.764155	0.55	0.361	0.0144105	EGC/ENSC prolif.	EIF2AK2
APRT	4.00092e-07	0.585269	0.521	0.543	0.0145797	EGC/ENSC 1	APRT
ZNF83	4.05123e-07	1.06919	0.374	0.21	0.0147631	EGC/ENSC prolif.	ZNF83
GPSM2	4.15327e-07	0.699065	0.588	0.388	0.0151349	EGC/ENSC prolif.	GPSM2
IQGAP1	4.22577e-07	0.594221	0.748	0.541	0.0153991	EGC/ENSC prolif.	IQGAP1
HIVEP3	4.26975e-07	0.954959	0.257	0.205	0.0155594	EGC/ENSC 1	HIVEP3
AURKAIP1	4.38984e-07	0.66041	0.695	0.514	0.015997	EGC/ENSC prolif.	AURKAIP1
CEP170	4.54551e-07	0.776328	0.588	0.428	0.0165643	EGC/ENSC prolif.	CEP170
QSER1	4.6142e-07	1.43326	0.313	0.163	0.0168146	EGC/ENSC prolif.	QSER1
PALLD	4.69808e-07	0.88746	0.458	0.266	0.0171203	EGC/ENSC prolif.	PALLD
MIRLET7BHG	4.74942e-07	1.07409	0.313	0.154	0.0173074	EGC/ENSC prolif.	MIRLET7BHG
FAM193A	4.86149e-07	1.15671	0.328	0.171	0.0177157	EGC/ENSC prolif.	FAM193A
CEP350	5.13531e-07	0.794331	0.557	0.375	0.0187136	EGC/ENSC prolif.	CEP350
PHIP	5.25736e-07	0.946029	0.504	0.332	0.0191584	EGC/ENSC prolif.	PHIP
CD109	5.26581e-07	0.878499	0.442	0.439	0.0191892	EGC/ENSC 1	CD109
BUB3	5.51419e-07	1.19362	0.351	0.192	0.0200943	EGC/ENSC prolif.	BUB3
SH2B3	5.58355e-07	1.54827	0.214	0.089	0.020347	EGC/ENSC prolif.	SH2B3
HNRNPUL1	5.60245e-07	1.07278	0.382	0.214	0.0204159	EGC/ENSC prolif.	HNRNPUL1
CENPC1	5.74762e-07	1.11387	0.374	0.21	0.0209449	EGC/ENSC prolif.	CENPC
GPD2	6.06173e-07	1.1418	0.359	0.197	0.0220895	EGC/ENSC prolif.	GPD2
SEPHS1	6.66585e-07	1.5146	0.206	0.084	0.024291	EGC/ENSC prolif.	SEPHS1
PRSS23	6.87554e-07	0.632483	0.502	0.519	0.0250551	EGC/ENSC 1	PRSS23
DIAPH2	6.89777e-07	0.769511	0.542	0.35	0.0251362	EGC/ENSC prolif.	DIAPH2
SUN2	6.97928e-07	1.13961	0.298	0.146	0.0254332	EGC/ENSC prolif.	SUN2
CEP89	7.09948e-07	1.30736	0.267	0.126	0.0258712	EGC/ENSC prolif.	CEP89
IQCJ-SCHIP1	7.97986e-07	0.943219	0.405	0.23	0.0290794	EGC/ENSC prolif.	IQCJ-SCHIP1
GSK3B	7.99149e-07	0.898857	0.489	0.317	0.0291218	EGC/ENSC prolif.	GSK3B
MAPK6	8.67686e-07	0.983067	0.336	0.175	0.0316193	EGC/ENSC prolif.	MAPK6
C1QL1	8.98765e-07	0.777456	0.374	0.199	0.0327519	EGC/ENSC prolif.	C1QL1
ETV6	9.04272e-07	0.806578	0.481	0.296	0.0329526	EGC/ENSC prolif.	ETV6
SUMO3	9.4401e-07	0.869326	0.45	0.279	0.0344007	EGC/ENSC prolif.	SUMO3
PPP1CA	9.68784e-07	0.861173	0.496	0.329	0.0353034	EGC/ENSC prolif.	PPP1CA
PDGFC	9.76426e-07	1.18346	0.305	0.156	0.0355819	EGC/ENSC prolif.	PDGFC
MID1	1.05716e-06	1.12113	0.359	0.2	0.0385239	EGC/ENSC prolif.	MID1
PTBP1	1.12439e-06	1.30066	0.252	0.116	0.0409738	EGC/ENSC prolif.	PTBP1
ATL3	1.14714e-06	0.915679	0.389	0.222	0.0418029	EGC/ENSC prolif.	ATL3
P4HB	1.20368e-06	0.6401	0.423	0.403	0.0438634	EGC/ENSC 1	P4HB
ELOVL6	1.24904e-06	1.20448	0.244	0.108	0.0455162	EGC/ENSC prolif.	ELOVL6
AUTS2	1.25947e-06	0.616626	0.733	0.522	0.0458962	EGC/ENSC prolif.	AUTS2
HMGA11	1.26853e-06	0.747558	0.504	0.307	0.0462265	EGC/ENSC prolif.	HMGA1
NDE1	1.31585e-06	1.30045	0.305	0.161	0.0479511	EGC/ENSC prolif.	NDE1
PHF6	1.37065e-06	1.18902	0.298	0.153	0.049948	EGC/ENSC prolif.	PHF6
